# Supplementary material for: Pan-genome analysis of three main Chinese chestnut varieties
Source: Front Plant Sci. 2022 Jul 25;13:916550. doi: 10.3389/fpls.2022.916550 (PMC9358723; doi:10.3389/fpls.2022.916550)
Supplement: Supplementary file 1 [file Data_Sheet_1.ZIP]

Archive with 19 entries (18 files):
- supplementary tables/
- supplementary tables/Table S1.xlsx
- supplementary tables/Table S10.xlsx
- supplementary tables/Table S11.xlsx
- supplementary tables/Table S12.xlsx
- supplementary tables/Table S13.xlsx
- supplementary tables/Table S14.xlsx
- supplementary tables/Table S15.xlsx
- supplementary tables/Table S16.xlsx
- supplementary tables/Table S17.xls
- supplementary tables/Table S18.xls
- supplementary tables/Table S2.xlsx
- supplementary tables/Table S3.xlsx
- supplementary tables/Table S4.xlsx
- supplementary tables/Table S5.xlsx
- supplementary tables/Table S6.xlsx
- supplementary tables/Table S7.xlsx
- supplementary tables/Table S8.xlsx
- supplementary tables/Table S9.xlsx
