# Supplementary material for: Pan-genome analysis of three main Chinese chestnut varieties
Source: Front Plant Sci. 2022 Jul 25;13:916550. doi: 10.3389/fpls.2022.916550 (PMC9358723; doi:10.3389/fpls.2022.916550)
Supplement: Supplementary file 1 [file Data_Sheet_1.ZIP › supplementary tables/Table S1.xlsx]

## Sheet: Sheet1
Table S1 .Hi-C sequencing data statistics
	Library	Type	Number	Ratio(%)
YH	H02	Unique Paired Alignments	201899176	100
		Valid Interaction Pairs	104212288	51.62
		Dangling End Pairs	74713092	37.01
		Re-ligation Pairs	15188409	7.52
		Self-cycle Pairs	229352	0.11
		Dumped Pairs	7556035	3.74
