# Supplementary material for: Pan-genome analysis of three main Chinese chestnut varieties
Source: Front Plant Sci. 2022 Jul 25;13:916550. doi: 10.3389/fpls.2022.916550 (PMC9358723; doi:10.3389/fpls.2022.916550)
Supplement: Supplementary file 1 [file Data_Sheet_1.ZIP › supplementary tables/Table S10.xlsx]

## Sheet: Sheet1
Table S10.Classification of repetitive elements in C. mollissima genome
YH	Type	Number	Length	Rate(%)
	ClassI	1054957	373896766	54.99
	ClassI/DIRS	39398	21921108	3.22
	ClassI/LARD	436481	104671585	15.4
	ClassI/LINE	145579	44563877	6.55
	ClassI/LTR/Copia	182110	87198514	12.83
	ClassI/LTR/Gypsy	223463	146746641	21.58
	ClassI/LTR/Unknown	6621	2116225	0.31
	ClassI/PLE	3568	1596535	0.23
	ClassI/SINE	8747	1270567	0.19
	ClassI/TRIM	7232	3793749	0.56
	ClassI/Unknown	1758	1092378	0.16
	ClassII	142226	44056094	6.48
	ClassII/Crypton	9	544	0
	ClassII/Helitron	44328	11896534	1.75
	ClassII/MITE	2433	1874710	0.28
	ClassII/Maverick	2596	578209	0.09
	ClassII/TIR	88114	29471524	4.33
	ClassII/Unknown	4746	720100	0.11
	PotentialHostGene	45103	9358922	1.38
	SSR	2048	454746	0.07
	Unknown	194934	44176255	6.5
	Total	1439268	437749604	64.38
