# Supplementary material for: Pan-genome analysis of three main Chinese chestnut varieties
Source: Front Plant Sci. 2022 Jul 25;13:916550. doi: 10.3389/fpls.2022.916550 (PMC9358723; doi:10.3389/fpls.2022.916550)
Supplement: Supplementary file 1 [file Data_Sheet_1.ZIP › supplementary tables/Table S11.xlsx]

## Sheet: Sheet1
Table S11.Classification of repetitive elements in C. mollissima genome
ZS	Type	Number	Length	Rate(%)
	ClassI	731654	356727649	45.09
	ClassI/DIRS	19877	10696760	1.35
	ClassI/LARD	338625	88850193	11.23
	ClassI/LINE	57792	22917169	2.9
	ClassI/LTR/Copia	120504	77579392	9.81
	ClassI/LTR/Gypsy	172628	148482162	18.77
	ClassI/LTR/Unknown	2255	1189366	0.15
	ClassI/PLE	5278	2674000	0.34
	ClassI/SINE	9977	1962484	0.25
	ClassI/TRIM	3150	1294877	0.16
	ClassI/Unknown	1568	1081490	0.14
	ClassII	66359	25692166	3.25
	ClassII/Crypton	13	836	0
	ClassII/Helitron	22380	7891699	1
	ClassII/MITE	2557	536535	0.07
	ClassII/Maverick	592	121584	0.02
	ClassII/TIR	38059	16377465	2.07
	ClassII/Unknown	2758	764047	0.1
	PotentialHostGene	17857	4172139	0.53
	SSR	1943	448429	0.06
	Unknown	155696	36121597	4.57
	Total	973509	423161924	53.49
