# Supplementary material for: Pan-genome analysis of three main Chinese chestnut varieties
Source: Front Plant Sci. 2022 Jul 25;13:916550. doi: 10.3389/fpls.2022.916550 (PMC9358723; doi:10.3389/fpls.2022.916550)
Supplement: Supplementary file 1 [file Data_Sheet_1.ZIP › supplementary tables/Table S12.xlsx]

## Sheet: Sheet1
Table S12.Classification of repetitive elements in C. mollissima genome
H7	Type	Number	Length	Rate(%)
	ClassI	1078511	381214739	55.47
	ClassI/DIRS	45282	24832599	3.61
	ClassI/LINE	149194	43133438	6.28
	ClassI/LTR	4556	1568838	0.23
	ClassI/LTR/Copia	188920	89100445	12.97
	ClassI/LTR/Gypsy	234741	149615543	21.77
	ClassI/PLE|LARD	439952	106300787	15.47
	ClassI/SINE	6746	3070646	0.45
	ClassI/SINE|TRIM	243	259392	0.04
	ClassI/TRIM	7411	6952936	1.01
	ClassI/Unknown	1466	289391	0.04
	ClassII	134695	41821460	6.09
	ClassII/Crypton	13	893	0
	ClassII/Helitron	34449	9248431	1.35
	ClassII/MITE	1960	389307	0.06
	ClassII/Maverick	4950	1063994	0.15
	ClassII/TIR	89149	30892960	4.5
	ClassII/Unknown	4174	588934	0.09
	PotentialHostGene	46786	9982440	1.45
	SSR	2323	334494	0.05
	Unknown	185205	41152589	5.99
	Total	1262315	442757988	64.43
