# Supplementary material for: Pan-genome analysis of three main Chinese chestnut varieties
Source: Front Plant Sci. 2022 Jul 25;13:916550. doi: 10.3389/fpls.2022.916550 (PMC9358723; doi:10.3389/fpls.2022.916550)
Supplement: Supplementary file 1 [file Data_Sheet_1.ZIP › supplementary tables/Table S13.xlsx]

## Sheet: Sheet1
Table S13.Gene prediction results statistics
	YH	ZS	H7
GeneNum	31792	32012	32411
Genelen	143797835	167402261	146664720
AveGenlen	4523.08	5229.36	4525.15
ExonLen	46756496	53503829	47529882
AveExonLen	1470.7	1671.37	1466.47
ExonNum	158138	175174	161746
AveExonNum	4.97	5.47	4.99
CDSLen	37120104	41581185	37813905
AveCDSlen	1167.59	1298.92	1166.7
CDSNum	152708	167978	156320
AveCDSNum	4.8	5.25	4.82
IntronLen	97041339	113898432	99134838
AveIntronLen	3052.38	3557.99	3058.68
IntronNum	126346	143162	129335
AveIntronnum	3.97	4.47	3.99
