# Supplementary material for: Pan-genome analysis of three main Chinese chestnut varieties
Source: Front Plant Sci. 2022 Jul 25;13:916550. doi: 10.3389/fpls.2022.916550 (PMC9358723; doi:10.3389/fpls.2022.916550)
Supplement: Supplementary file 1 [file Data_Sheet_1.ZIP › supplementary tables/Table S14.xlsx]

## Sheet: Sheet1
Table S14.Non-coding RNA annotation
	RNA classification	Number	Family
YH	miRNA	136	24
	rRNA	483	4
	tRNA	641	24
ZS	miRNA	152	24
	rRNA	383	4
	tRNA	659	24
H7	miRNA	122	24
	rRNA	571	4
	tRNA	740	24
