# Supplementary material for: Pan-genome analysis of three main Chinese chestnut varieties
Source: Front Plant Sci. 2022 Jul 25;13:916550. doi: 10.3389/fpls.2022.916550 (PMC9358723; doi:10.3389/fpls.2022.916550)
Supplement: Supplementary file 1 [file Data_Sheet_1.ZIP › supplementary tables/Table S15.xlsx]

## Sheet: Sheet1
Table S15.General statistics of gene functional annotations in C. mollissima genomes
	Annotation database	Annotated number	Percentage(%)
YH	GO_Annotation	16392	51.56
	KEGG_Annotation	10594	33.32
	KOG_Annotation	15864	49.9
	TrEMBL_Annotation	29023	91.29
	nr_Annotation	29019	91.28
	All_Annotated	29090	91.5
ZS	GO_Annotation	17977	56.16
	KEGG_Annotation	11385	35.56
	KOG_Annotation	17204	53.74
	TrEMBL_Annotation	31138	97.27
	nr_Annotation	31156	97.33
	All_Annotated	31190	97.43
H7	GO_Annotation	16901	52.15
	KEGG_Annotation	10923	33.7
	KOG_Annotation	16238	50.1
	TrEMBL_Annotation	29660	91.51
	nr_Annotation	29671	91.55
	All_Annotated	29735	91.74
