# Supplementary material for: Pan-genome analysis of three main Chinese chestnut varieties
Source: Front Plant Sci. 2022 Jul 25;13:916550. doi: 10.3389/fpls.2022.916550 (PMC9358723; doi:10.3389/fpls.2022.916550)
Supplement: Supplementary file 1 [file Data_Sheet_1.ZIP › supplementary tables/Table S16.xlsx]

## Sheet: Sheet1
Table S16.Gene family classification statistics
Name	Total gene number	Cluster gene number	Total family number	Unique gene family number
H7	32411	29203	21053	102
M.domestica	44676	32638	17309	1133
C.pepo	29098	26947	13420	843
C.mollissima	36003	30866	19138	451
O.sativa	38339	26142	12732	2318
YH	31792	28583	20622	77
C.equisetifolia	29827	21365	14432	814
P.mume	23269	21886	15541	101
P.persica	26873	22840	16227	227
P.betulifolia	59481	49027	18178	1052
ZS	32012	30281	19756	41
M.notabilis	26965	19929	14225	750
Q.robur	25808	21810	13921	274
