# Supplementary material for: Pan-genome analysis of three main Chinese chestnut varieties
Source: Front Plant Sci. 2022 Jul 25;13:916550. doi: 10.3389/fpls.2022.916550 (PMC9358723; doi:10.3389/fpls.2022.916550)
Supplement: Supplementary file 1 [file Data_Sheet_1.ZIP › supplementary tables/Table S17.xls]

## Sheet: Sheet1
Table S17.The accession numbers and URL links of three chestnut genomes
SRA Accession	BioProject	BioSample	Library ID	Files
SRR16288267	PRJNA769510	SAMN22138334	YanHong-nanopore	13
SRR16288264	PRJNA769510	SAMN22138335	YanShanZaoShen-nanopore	15
SRR16288270	PRJNA769510	SAMN22138333	HeiShanZhai7-nanopore	11
SRR16288266	PRJNA769510	SAMN22138334	YanHong-Hi-C	YanHong-Hi-C_R1.fastq.gz
				YanHong-Hi-C_R2.fastq.gz
SRR16288263	PRJNA769510	SAMN22138335	YanShanZaoShen-Hi-C	YanShanZaoShen-Hi-C_R1.fastq.gz
				YanShanZaoShen-Hi-C_R2.fastq.gz
SRR16288269	PRJNA769510	SAMN22138333	HeiShanZhai7-Hi-C	HeiShanZhai7-Hi-C_R1.fastq.gz
				HeiShanZhai7-Hi-C_R2.fastq.gz
SRR16288271	PRJNA769510	SAMN22138333	HeiShanZhai7-illumina	HeiShanZhai7-illumina_R1.fastq.gz
				HeiShanZhai7-illumina_R2.fastq.gz
SRR16288268	PRJNA769510	SAMN22138334	YanHong-illumina	YanHong-illumina_R1.fastq.gz
				YanHong-illumina_R2.fastq.gz
SRR16288265	PRJNA769510	SAMN22138335	YanShanZaoShen-illumina	YanShanZaoShen-illumina_R1.fastq.gz
				YanShanZaoShen-illumina_R2.fastq.gz
