# Supplementary material for: Pan-genome analysis of three main Chinese chestnut varieties
Source: Front Plant Sci. 2022 Jul 25;13:916550. doi: 10.3389/fpls.2022.916550 (PMC9358723; doi:10.3389/fpls.2022.916550)
Supplement: Supplementary file 1 [file Data_Sheet_1.ZIP › supplementary tables/Table S18.xls]

## Sheet: Cluster.summarization
Table S18.Gene family clustering result statistics for pan-genome analysis
Species	Genes_number	Unclustered_genes	Genes_in_families	Family_number	Unique_families	Unique_families_genes	Common_families	Common_families_genes	Single_copy	Single_copy_genes	Average_genes_per_family
H7	32411	3888	28523	20899	159	381	16886	24155	13248	13248	1.365
YH	31792	3842	27950	20506	131	312	16886	24023	13248	13248	1.363
ZS	32012	2493	29519	19712	91	205	16886	26355	13248	13248	1.498
