# Supplementary material for: Pan-genome analysis of three main Chinese chestnut varieties
Source: Front Plant Sci. 2022 Jul 25;13:916550. doi: 10.3389/fpls.2022.916550 (PMC9358723; doi:10.3389/fpls.2022.916550)
Supplement: Supplementary file 1 [file Data_Sheet_1.ZIP › supplementary tables/Table S2.xlsx]

## Sheet: Sheet1
Table S2 .Hi-C sequencing data statistics
	Library	Type	Number	Ratio(%)
ZS	H06	Unique Paired Alignments	176262008	100
		Valid Interaction Pairs	129536245	73.49
		Dangling End Pairs	29808943	16.91
		Re-ligation Pairs	15695881	8.9
		Self-cycle Pairs	49114	0.03
		Dumped Pairs	1171825	0.66
