# Supplementary material for: Pan-genome analysis of three main Chinese chestnut varieties
Source: Front Plant Sci. 2022 Jul 25;13:916550. doi: 10.3389/fpls.2022.916550 (PMC9358723; doi:10.3389/fpls.2022.916550)
Supplement: Supplementary file 1 [file Data_Sheet_1.ZIP › supplementary tables/Table S3.xlsx]

## Sheet: Sheet1
Table S3 .Hi-C sequencing data statistics
	Library	Type	Number	Ratio(%)
H7	H07	Unique Paired Alignments	160005850	100
		Valid Interaction Pairs	152766648	95.48
		Dangling End Pairs	3118728	1.95
		Re-ligation Pairs	1377073	0.86
		Self-cycle Pairs	129141	0.08
		Dumped Pairs	2614260	1.63
