# Supplementary material for: Pan-genome analysis of three main Chinese chestnut varieties
Source: Front Plant Sci. 2022 Jul 25;13:916550. doi: 10.3389/fpls.2022.916550 (PMC9358723; doi:10.3389/fpls.2022.916550)
Supplement: Supplementary file 1 [file Data_Sheet_1.ZIP › supplementary tables/Table S4.xlsx]

## Sheet: Sheet1
Table S4.Hi-C assembly data statistics
	Group	Cluster Num	Cluster Len(bp)	Order Num	Order Len(bp)
YH	Chr01	63	54898396	12	50494513
	Chr02	61	83773127	24	81354611
	Chr03	91	57451466	30	54313335
	Chr04	201	68280050	84	61230708
	Chr05	144	68124346	60	63039705
	Chr06	49	50829400	17	49248667
	Chr07	51	45294366	22	43745931
	Chr08	66	56743838	23	54307027
	Chr09	99	50305964	35	46440201
	Chr10	52	50261087	22	48709967
	Chr11	77	45236745	23	41998518
	Chr12	41	40786780	15	39037520
	Total(Ratio %)	995(64.57)	671985565(98.84)	367(36.88)	633920703(94.34)
