# Supplementary material for: Pan-genome analysis of three main Chinese chestnut varieties
Source: Front Plant Sci. 2022 Jul 25;13:916550. doi: 10.3389/fpls.2022.916550 (PMC9358723; doi:10.3389/fpls.2022.916550)
Supplement: Supplementary file 1 [file Data_Sheet_1.ZIP › supplementary tables/Table S5.xlsx]

## Sheet: Sheet1
Table S5.Hi-C assembly data statistics
	Group	Cluster Num	Cluster Len(bp)	Order Num	Order Len(bp)
ZS	Chr01	81	61470688	67	60375598
	Chr02	71	95654992	71	95654992
	Chr03	94	65137436	93	65037436
	Chr04	145	82288951	139	81628602
	Chr05	138	90062680	137	89974601
	Chr06	40	55113364	40	55113364
	Chr07	74	53423309	72	53065855
	Chr08	72	70059312	72	70059312
	Chr09	95	57050825	94	57006659
	Chr10	98	62263797	98	62263797
	Chr11	72	55190719	72	55190719
	Chr12	34	43269953	34	43269953
	Total(Ratio %)	1014(100)	790986026(100)	989(97.53)	788640888(99.7)
