# Supplementary material for: Pan-genome analysis of three main Chinese chestnut varieties
Source: Front Plant Sci. 2022 Jul 25;13:916550. doi: 10.3389/fpls.2022.916550 (PMC9358723; doi:10.3389/fpls.2022.916550)
Supplement: Supplementary file 1 [file Data_Sheet_1.ZIP › supplementary tables/Table S6.xlsx]

## Sheet: Sheet1
Table S6.Hi-C assembly data statistics
	Group	Cluster Num	Cluster Len(bp)	Order Num	Order Len(bp)
H7	Chr01	46	53533401	19	52157569
	Chr02	53	87256331	18	85331649
	Chr03	63	57620042	24	54918726
	Chr04	177	66326765	58	57390547
	Chr05	152	73112534	54	66306764
	Chr06	30	51952569	9	50883567
	Chr07	123	48627562	21	41972424
	Chr08	38	56938204	16	55378331
	Chr09	77	47199337	26	43886079
	Chr10	74	51617255	29	48652879
	Chr11	57	44503230	25	42718605
	Chr12	37	40215689	18	39078238
	Total(Ratio %)	927(62.76)	678902919(98.79)	317(34.2)	638675378(94.07)
