# Supplementary material for: Pan-genome analysis of three main Chinese chestnut varieties
Source: Front Plant Sci. 2022 Jul 25;13:916550. doi: 10.3389/fpls.2022.916550 (PMC9358723; doi:10.3389/fpls.2022.916550)
Supplement: Supplementary file 1 [file Data_Sheet_1.ZIP › supplementary tables/Table S7.xlsx]

## Sheet: Sheet1
Table S7.Hi-C assembly data statistics
YH
Scaffold number	1186	Contig number	1541
Scaffold length (bp)	679902493	Contig length (bp)	679866993
Scaffold N50 (bp)	50495613	Contig N50 (bp)	3612016
Scaffold N90 (bp)	39038920	Contig N90 (bp)	301955
Scaffold max (bp)	81356911	Contig max (bp)	24666180
Gap total length (bp)	35500	GC content (%)	35.01
