# Supplementary material for: Pan-genome analysis of three main Chinese chestnut varieties
Source: Front Plant Sci. 2022 Jul 25;13:916550. doi: 10.3389/fpls.2022.916550 (PMC9358723; doi:10.3389/fpls.2022.916550)
Supplement: Supplementary file 1 [file Data_Sheet_1.ZIP › supplementary tables/Table S8.xlsx]

## Sheet: Sheet1
Table S8.Hi-C assembly data statistics
ZS
Scaffold number	37	Contig number	1014
Scaffold length (bp)	791083726	Contig length (bp)	790986026
Scaffold N50 (bp)	65046636	Contig N50 (bp)	1691594
Scaffold N90 (bp)	53072955	Contig N90 (bp)	339939
Scaffold max (bp)	95661992	Contig max (bp)	14100000
Gap total length (bp)	97700	GC content (%)	35
