# Supplementary material for: Pan-genome analysis of three main Chinese chestnut varieties
Source: Front Plant Sci. 2022 Jul 25;13:916550. doi: 10.3389/fpls.2022.916550 (PMC9358723; doi:10.3389/fpls.2022.916550)
Supplement: Supplementary file 1 [file Data_Sheet_1.ZIP › supplementary tables/Table S9.xlsx]

## Sheet: Sheet1
Table S9.Hi-C assembly data statistics
H7
Scaffold number	1172	Contig number	1477
Scaffold length (bp)	687267098	Contig length (bp)	687236598
Scaffold N50 (bp)	52159369	Contig N50 (bp)	3175972
Scaffold N90 (bp)	39079938	Contig N90 (bp)	440378
Scaffold max (bp)	85333349	Contig max (bp)	21536999
Gap total length (bp)	30500	GC content (%)	35.04
