# Supplementary material for: Pan-genome analysis of three main Chinese chestnut varieties
Source: Front Plant Sci. 2022 Jul 25;13:916550. doi: 10.3389/fpls.2022.916550 (PMC9358723; doi:10.3389/fpls.2022.916550)
Supplement: Supplementary file 3 [file Data_Sheet_3.zip › FixWaxy.gff3]

##gff-version 3
Contig00906	igv_manual	gene	2134	4638	.	+	.	ID=EVM0001304
Contig00906	igv_manual	mRNA	2134	4638	.	+	.	ID=EVM0001304.1;Parent=EVM0001304
Contig00906	igv_manual	exon	2134	2368	.	+	.	Parent=EVM0001304.1
Contig00906	igv_manual	CDS	2134	2368	.	+	.	Parent=EVM0001304.1
Contig00906	igv_manual	mRNA	2134	4638	.	+	.	ID=EVM0001304.2;Parent=EVM0001304
Contig00906	igv_manual	exon	2134	2368	.	+	.	Parent=EVM0001304.2
Contig00906	igv_manual	CDS	2134	2368	.	+	.	Parent=EVM0001304.2
Contig00906	igv_manual	exon	2465	2518	.	+	.	Parent=EVM0001304.1
Contig00906	igv_manual	CDS	2465	2518	.	+	.	Parent=EVM0001304.1
Contig00906	igv_manual	exon	2465	2518	.	+	.	Parent=EVM0001304.2
Contig00906	igv_manual	CDS	2465	2518	.	+	.	Parent=EVM0001304.2
Contig00906	igv_manual	exon	2557	2808	.	+	.	Parent=EVM0001304.1
Contig00906	igv_manual	CDS	2557	2808	.	+	.	Parent=EVM0001304.1
Contig00906	igv_manual	exon	2557	2808	.	+	.	Parent=EVM0001304.2
Contig00906	igv_manual	CDS	2557	2808	.	+	.	Parent=EVM0001304.2
Contig00906	igv_manual	exon	2920	3072	.	+	.	Parent=EVM0001304.1
Contig00906	igv_manual	CDS	2920	3072	.	+	.	Parent=EVM0001304.1
Contig00906	igv_manual	exon	2920	3072	.	+	.	Parent=EVM0001304.2
Contig00906	igv_manual	CDS	2920	3072	.	+	.	Parent=EVM0001304.2
Contig00906	igv_manual	exon	3109	3389	.	+	.	Parent=EVM0001304.1
Contig00906	igv_manual	CDS	3109	3389	.	+	.	Parent=EVM0001304.1
Contig00906	igv_manual	exon	3109	3389	.	+	.	Parent=EVM0001304.2
Contig00906	igv_manual	CDS	3109	3389	.	+	.	Parent=EVM0001304.2
Contig00906	igv_manual	exon	3429	3590	.	+	.	Parent=EVM0001304.1
Contig00906	igv_manual	CDS	3429	3590	.	+	.	Parent=EVM0001304.1
Contig00906	igv_manual	exon	3429	3590	.	+	.	Parent=EVM0001304.2
Contig00906	igv_manual	CDS	3429	3590	.	+	.	Parent=EVM0001304.2
Contig00906	igv_manual	exon	4213	4638	.	+	.	Parent=EVM0001304.1
Contig00906	igv_manual	CDS	4213	4638	.	+	.	Parent=EVM0001304.1
Contig00906	igv_manual	exon	4213	4638	.	+	.	Parent=EVM0001304.2
Contig00906	igv_manual	CDS	4213	4638	.	+	.	Parent=EVM0001304.2
Contig00906	igv_manual	gene	10882	14177	.	-	.	ID=EVM0002919
Contig00906	igv_manual	mRNA	10882	14177	.	-	.	ID=EVM0002919.1;Parent=EVM0002919
Contig00906	igv_manual	exon	10882	11334	.	-	.	Parent=EVM0002919.1
Contig00906	igv_manual	CDS	10882	11334	.	-	.	Parent=EVM0002919.1
Contig00906	igv_manual	mRNA	10882	14177	.	-	.	ID=EVM0002919.2;Parent=EVM0002919
Contig00906	igv_manual	exon	10882	11334	.	-	.	Parent=EVM0002919.2
Contig00906	igv_manual	CDS	10882	11334	.	-	.	Parent=EVM0002919.2
Contig00906	igv_manual	exon	11373	11776	.	-	.	Parent=EVM0002919.1
Contig00906	igv_manual	CDS	11373	11776	.	-	.	Parent=EVM0002919.1
Contig00906	igv_manual	exon	11373	11776	.	-	.	Parent=EVM0002919.2
Contig00906	igv_manual	CDS	11373	11776	.	-	.	Parent=EVM0002919.2
Contig00906	igv_manual	exon	11875	12005	.	-	.	Parent=EVM0002919.1
Contig00906	igv_manual	CDS	11875	12005	.	-	.	Parent=EVM0002919.1
Contig00906	igv_manual	exon	11875	12005	.	-	.	Parent=EVM0002919.2
Contig00906	igv_manual	CDS	11875	12005	.	-	.	Parent=EVM0002919.2
Contig00906	igv_manual	exon	13890	14047	.	-	.	Parent=EVM0002919.1
Contig00906	igv_manual	CDS	13890	14047	.	-	.	Parent=EVM0002919.1
Contig00906	igv_manual	exon	13890	14047	.	-	.	Parent=EVM0002919.2
Contig00906	igv_manual	CDS	13890	14047	.	-	.	Parent=EVM0002919.2
Contig00906	igv_manual	exon	14085	14177	.	-	.	Parent=EVM0002919.1
Contig00906	igv_manual	CDS	14085	14177	.	-	.	Parent=EVM0002919.1
Contig00906	igv_manual	exon	14085	14177	.	-	.	Parent=EVM0002919.2
Contig00906	igv_manual	CDS	14085	14177	.	-	.	Parent=EVM0002919.2
Contig00905	igv_manual	gene	18186	21542	.	-	.	ID=EVM0008097
Contig00905	igv_manual	mRNA	18186	21542	.	-	.	ID=EVM0008097.1;Parent=EVM0008097
Contig00905	igv_manual	exon	18186	18494	.	-	.	Parent=EVM0008097.1
Contig00905	igv_manual	CDS	18186	18494	.	-	.	Parent=EVM0008097.1
Contig00905	igv_manual	mRNA	18186	21542	.	-	.	ID=EVM0008097.2;Parent=EVM0008097
Contig00905	igv_manual	exon	18186	18494	.	-	.	Parent=EVM0008097.2
Contig00905	igv_manual	CDS	18186	18494	.	-	.	Parent=EVM0008097.2
Contig00905	igv_manual	exon	18617	18767	.	-	.	Parent=EVM0008097.1
Contig00905	igv_manual	CDS	18617	18767	.	-	.	Parent=EVM0008097.1
Contig00905	igv_manual	exon	18617	18767	.	-	.	Parent=EVM0008097.2
Contig00905	igv_manual	CDS	18617	18767	.	-	.	Parent=EVM0008097.2
Contig00905	igv_manual	exon	18993	19230	.	-	.	Parent=EVM0008097.1
Contig00905	igv_manual	CDS	18993	19230	.	-	.	Parent=EVM0008097.1
Contig00905	igv_manual	exon	18993	19230	.	-	.	Parent=EVM0008097.2
Contig00905	igv_manual	CDS	18993	19230	.	-	.	Parent=EVM0008097.2
Contig00905	igv_manual	exon	19312	19522	.	-	.	Parent=EVM0008097.1
Contig00905	igv_manual	CDS	19312	19522	.	-	.	Parent=EVM0008097.1
Contig00905	igv_manual	exon	19312	19522	.	-	.	Parent=EVM0008097.2
Contig00905	igv_manual	CDS	19312	19522	.	-	.	Parent=EVM0008097.2
Contig00905	igv_manual	exon	19608	19729	.	-	.	Parent=EVM0008097.1
Contig00905	igv_manual	CDS	19608	19729	.	-	.	Parent=EVM0008097.1
Contig00905	igv_manual	exon	19608	19729	.	-	.	Parent=EVM0008097.2
Contig00905	igv_manual	CDS	19608	19729	.	-	.	Parent=EVM0008097.2
Contig00905	igv_manual	exon	20139	20253	.	-	.	Parent=EVM0008097.1
Contig00905	igv_manual	CDS	20139	20253	.	-	.	Parent=EVM0008097.1
Contig00905	igv_manual	exon	20139	20253	.	-	.	Parent=EVM0008097.2
Contig00905	igv_manual	CDS	20139	20253	.	-	.	Parent=EVM0008097.2
Contig00905	igv_manual	exon	20751	21076	.	-	.	Parent=EVM0008097.1
Contig00905	igv_manual	CDS	20751	21076	.	-	.	Parent=EVM0008097.1
Contig00905	igv_manual	exon	20751	21076	.	-	.	Parent=EVM0008097.2
Contig00905	igv_manual	CDS	20751	21076	.	-	.	Parent=EVM0008097.2
Contig00905	igv_manual	exon	21119	21542	.	-	.	Parent=EVM0008097.1
Contig00905	igv_manual	CDS	21119	21542	.	-	.	Parent=EVM0008097.1
Contig00905	igv_manual	exon	21119	21542	.	-	.	Parent=EVM0008097.2
Contig00905	igv_manual	CDS	21119	21542	.	-	.	Parent=EVM0008097.2
Contig00905	igv_manual	gene	23651	24449	.	+	.	ID=EVM0017011
Contig00905	igv_manual	mRNA	23651	24449	.	+	.	ID=EVM0017011.1;Parent=EVM0017011
Contig00905	igv_manual	five_prime_UTR	23651	23682	.	+	.	Parent=EVM0017011.1
Contig00905	igv_manual	exon	23651	24179	.	+	.	Parent=EVM0017011.1
Contig00905	igv_manual	mRNA	23651	24449	.	+	.	ID=EVM0017011.2;Parent=EVM0017011
Contig00905	igv_manual	five_prime_UTR	23651	23682	.	+	.	Parent=EVM0017011.2
Contig00905	igv_manual	exon	23651	24179	.	+	.	Parent=EVM0017011.2
Contig00905	igv_manual	CDS	23683	24179	.	+	.	Parent=EVM0017011.1
Contig00905	igv_manual	CDS	23683	24179	.	+	.	Parent=EVM0017011.2
Contig00905	igv_manual	exon	24209	24449	.	+	.	Parent=EVM0017011.1
Contig00905	igv_manual	CDS	24209	24449	.	+	.	Parent=EVM0017011.1
Contig00905	igv_manual	exon	24209	24449	.	+	.	Parent=EVM0017011.2
Contig00905	igv_manual	CDS	24209	24449	.	+	.	Parent=EVM0017011.2
Contig00905	igv_manual	gene	27962	28829	.	+	.	ID=EVM0019998
Contig00905	igv_manual	mRNA	27962	28829	.	+	.	ID=EVM0019998.1;Parent=EVM0019998
Contig00905	igv_manual	exon	27962	28050	.	+	.	Parent=EVM0019998.1
Contig00905	igv_manual	CDS	27962	28050	.	+	.	Parent=EVM0019998.1
Contig00905	igv_manual	mRNA	27962	28829	.	+	.	ID=EVM0019998.2;Parent=EVM0019998
Contig00905	igv_manual	exon	27962	28050	.	+	.	Parent=EVM0019998.2
Contig00905	igv_manual	CDS	27962	28050	.	+	.	Parent=EVM0019998.2
Contig00905	igv_manual	exon	28114	28484	.	+	.	Parent=EVM0019998.1
Contig00905	igv_manual	CDS	28114	28484	.	+	.	Parent=EVM0019998.1
Contig00905	igv_manual	exon	28114	28484	.	+	.	Parent=EVM0019998.2
Contig00905	igv_manual	CDS	28114	28484	.	+	.	Parent=EVM0019998.2
Contig00905	igv_manual	exon	28536	28594	.	+	.	Parent=EVM0019998.1
Contig00905	igv_manual	CDS	28536	28594	.	+	.	Parent=EVM0019998.1
Contig00905	igv_manual	exon	28536	28594	.	+	.	Parent=EVM0019998.2
Contig00905	igv_manual	CDS	28536	28594	.	+	.	Parent=EVM0019998.2
Contig00905	igv_manual	exon	28632	28829	.	+	.	Parent=EVM0019998.1
Contig00905	igv_manual	CDS	28632	28829	.	+	.	Parent=EVM0019998.1
Contig00905	igv_manual	exon	28632	28829	.	+	.	Parent=EVM0019998.2
Contig00905	igv_manual	CDS	28632	28829	.	+	.	Parent=EVM0019998.2
Contig00903	igv_manual	gene	7726	10449	.	+	.	ID=EVM0020723
Contig00903	igv_manual	mRNA	7726	10449	.	+	.	ID=EVM0020723.1;Parent=EVM0020723
Contig00903	igv_manual	exon	7726	7944	.	+	.	Parent=EVM0020723.1
Contig00903	igv_manual	CDS	7726	7944	.	+	.	Parent=EVM0020723.1
Contig00903	igv_manual	mRNA	7726	10449	.	+	.	ID=EVM0020723.2;Parent=EVM0020723
Contig00903	igv_manual	exon	7726	7944	.	+	.	Parent=EVM0020723.2
Contig00903	igv_manual	CDS	7726	7944	.	+	.	Parent=EVM0020723.2
Contig00903	igv_manual	exon	8681	8896	.	+	.	Parent=EVM0020723.1
Contig00903	igv_manual	CDS	8681	8896	.	+	.	Parent=EVM0020723.1
Contig00903	igv_manual	exon	8681	8896	.	+	.	Parent=EVM0020723.2
Contig00903	igv_manual	CDS	8681	8896	.	+	.	Parent=EVM0020723.2
Contig00903	igv_manual	exon	8984	9262	.	+	.	Parent=EVM0020723.1
Contig00903	igv_manual	CDS	8984	9262	.	+	.	Parent=EVM0020723.1
Contig00903	igv_manual	exon	8984	9262	.	+	.	Parent=EVM0020723.2
Contig00903	igv_manual	CDS	8984	9262	.	+	.	Parent=EVM0020723.2
Contig00903	igv_manual	exon	9378	9643	.	+	.	Parent=EVM0020723.1
Contig00903	igv_manual	CDS	9378	9643	.	+	.	Parent=EVM0020723.1
Contig00903	igv_manual	exon	9378	9643	.	+	.	Parent=EVM0020723.2
Contig00903	igv_manual	CDS	9378	9643	.	+	.	Parent=EVM0020723.2
Contig00903	igv_manual	exon	9865	10087	.	+	.	Parent=EVM0020723.1
Contig00903	igv_manual	CDS	9865	10087	.	+	.	Parent=EVM0020723.1
Contig00903	igv_manual	exon	9865	10087	.	+	.	Parent=EVM0020723.2
Contig00903	igv_manual	CDS	9865	10087	.	+	.	Parent=EVM0020723.2
Contig00903	igv_manual	exon	10252	10449	.	+	.	Parent=EVM0020723.1
Contig00903	igv_manual	CDS	10252	10449	.	+	.	Parent=EVM0020723.1
Contig00903	igv_manual	exon	10252	10449	.	+	.	Parent=EVM0020723.2
Contig00903	igv_manual	CDS	10252	10449	.	+	.	Parent=EVM0020723.2
Contig00903	igv_manual	gene	28222	30828	.	-	.	ID=EVM0019359
Contig00903	igv_manual	mRNA	28222	30828	.	-	.	ID=EVM0019359.1;Parent=EVM0019359
Contig00903	igv_manual	exon	28222	28850	.	-	.	Parent=EVM0019359.1
Contig00903	igv_manual	three_prime_UTR	28222	28312	.	-	.	Parent=EVM0019359.1
Contig00903	igv_manual	mRNA	28222	30828	.	-	.	ID=EVM0019359.2;Parent=EVM0019359
Contig00903	igv_manual	exon	28222	28850	.	-	.	Parent=EVM0019359.2
Contig00903	igv_manual	three_prime_UTR	28222	28312	.	-	.	Parent=EVM0019359.2
Contig00903	igv_manual	CDS	28313	28850	.	-	.	Parent=EVM0019359.1
Contig00903	igv_manual	CDS	28313	28850	.	-	.	Parent=EVM0019359.2
Contig00903	igv_manual	exon	28915	28989	.	-	.	Parent=EVM0019359.1
Contig00903	igv_manual	CDS	28915	28989	.	-	.	Parent=EVM0019359.1
Contig00903	igv_manual	exon	28915	28989	.	-	.	Parent=EVM0019359.2
Contig00903	igv_manual	CDS	28915	28989	.	-	.	Parent=EVM0019359.2
Contig00903	igv_manual	exon	29852	30091	.	-	.	Parent=EVM0019359.1
Contig00903	igv_manual	CDS	29852	30091	.	-	.	Parent=EVM0019359.1
Contig00903	igv_manual	exon	29852	30091	.	-	.	Parent=EVM0019359.2
Contig00903	igv_manual	CDS	29852	30091	.	-	.	Parent=EVM0019359.2
Contig00903	igv_manual	exon	30191	30464	.	-	.	Parent=EVM0019359.1
Contig00903	igv_manual	CDS	30191	30464	.	-	.	Parent=EVM0019359.1
Contig00903	igv_manual	exon	30191	30464	.	-	.	Parent=EVM0019359.2
Contig00903	igv_manual	CDS	30191	30464	.	-	.	Parent=EVM0019359.2
Contig00903	igv_manual	exon	30499	30828	.	-	.	Parent=EVM0019359.1
Contig00903	igv_manual	CDS	30499	30733	.	-	.	Parent=EVM0019359.1
Contig00903	igv_manual	exon	30499	30828	.	-	.	Parent=EVM0019359.2
Contig00903	igv_manual	CDS	30499	30733	.	-	.	Parent=EVM0019359.2
Contig00903	igv_manual	five_prime_UTR	30734	30828	.	-	.	Parent=EVM0019359.1
Contig00903	igv_manual	five_prime_UTR	30734	30828	.	-	.	Parent=EVM0019359.2
Contig00903	igv_manual	gene	57124	59561	.	-	.	ID=EVM0004279
Contig00903	igv_manual	mRNA	57124	59561	.	-	.	ID=EVM0004279.1;Parent=EVM0004279
Contig00903	igv_manual	exon	57124	57676	.	-	.	Parent=EVM0004279.1
Contig00903	igv_manual	CDS	57124	57676	.	-	.	Parent=EVM0004279.1
Contig00903	igv_manual	mRNA	57124	59561	.	-	.	ID=EVM0004279.2;Parent=EVM0004279
Contig00903	igv_manual	exon	57124	57676	.	-	.	Parent=EVM0004279.2
Contig00903	igv_manual	CDS	57124	57676	.	-	.	Parent=EVM0004279.2
Contig00903	igv_manual	exon	57741	57815	.	-	.	Parent=EVM0004279.1
Contig00903	igv_manual	CDS	57741	57815	.	-	.	Parent=EVM0004279.1
Contig00903	igv_manual	exon	57741	57815	.	-	.	Parent=EVM0004279.2
Contig00903	igv_manual	CDS	57741	57815	.	-	.	Parent=EVM0004279.2
Contig00903	igv_manual	exon	58678	58917	.	-	.	Parent=EVM0004279.1
Contig00903	igv_manual	CDS	58678	58917	.	-	.	Parent=EVM0004279.1
Contig00903	igv_manual	exon	58678	58917	.	-	.	Parent=EVM0004279.2
Contig00903	igv_manual	CDS	58678	58917	.	-	.	Parent=EVM0004279.2
Contig00903	igv_manual	exon	59017	59561	.	-	.	Parent=EVM0004279.1
Contig00903	igv_manual	CDS	59017	59561	.	-	.	Parent=EVM0004279.1
Contig00903	igv_manual	exon	59017	59561	.	-	.	Parent=EVM0004279.2
Contig00903	igv_manual	CDS	59017	59561	.	-	.	Parent=EVM0004279.2
Contig00902	igv_manual	gene	14482	18285	.	-	.	ID=EVM0022118
Contig00902	igv_manual	mRNA	14482	18285	.	-	.	ID=EVM0022118.1;Parent=EVM0022118
Contig00902	igv_manual	exon	14482	15090	.	-	.	Parent=EVM0022118.1
Contig00902	igv_manual	CDS	14482	15090	.	-	.	Parent=EVM0022118.1
Contig00902	igv_manual	mRNA	14482	18285	.	-	.	ID=EVM0022118.2;Parent=EVM0022118
Contig00902	igv_manual	exon	14482	15090	.	-	.	Parent=EVM0022118.2
Contig00902	igv_manual	CDS	14482	15090	.	-	.	Parent=EVM0022118.2
Contig00902	igv_manual	exon	18199	18285	.	-	.	Parent=EVM0022118.1
Contig00902	igv_manual	CDS	18199	18285	.	-	.	Parent=EVM0022118.1
Contig00902	igv_manual	exon	18199	18285	.	-	.	Parent=EVM0022118.2
Contig00902	igv_manual	CDS	18199	18285	.	-	.	Parent=EVM0022118.2
Contig00902	igv_manual	gene	34048	34776	.	-	.	ID=EVM0024934
Contig00902	igv_manual	mRNA	34048	34776	.	-	.	ID=EVM0024934.1;Parent=EVM0024934
Contig00902	igv_manual	exon	34048	34202	.	-	.	Parent=EVM0024934.1
Contig00902	igv_manual	CDS	34048	34202	.	-	.	Parent=EVM0024934.1
Contig00902	igv_manual	mRNA	34048	34776	.	-	.	ID=EVM0024934.2;Parent=EVM0024934
Contig00902	igv_manual	exon	34048	34202	.	-	.	Parent=EVM0024934.2
Contig00902	igv_manual	CDS	34048	34202	.	-	.	Parent=EVM0024934.2
Contig00902	igv_manual	exon	34320	34776	.	-	.	Parent=EVM0024934.1
Contig00902	igv_manual	CDS	34320	34776	.	-	.	Parent=EVM0024934.1
Contig00902	igv_manual	exon	34320	34776	.	-	.	Parent=EVM0024934.2
Contig00902	igv_manual	CDS	34320	34776	.	-	.	Parent=EVM0024934.2
Contig00901	igv_manual	gene	38719	39933	.	-	.	ID=EVM0026794
Contig00901	igv_manual	mRNA	38719	39933	.	-	.	ID=EVM0026794.1;Parent=EVM0026794
Contig00901	igv_manual	exon	38719	39077	.	-	.	Parent=EVM0026794.1
Contig00901	igv_manual	CDS	38719	39077	.	-	.	Parent=EVM0026794.1
Contig00901	igv_manual	mRNA	38719	39933	.	-	.	ID=EVM0026794.2;Parent=EVM0026794
Contig00901	igv_manual	exon	38719	39077	.	-	.	Parent=EVM0026794.2
Contig00901	igv_manual	CDS	38719	39077	.	-	.	Parent=EVM0026794.2
Contig00901	igv_manual	exon	39108	39239	.	-	.	Parent=EVM0026794.1
Contig00901	igv_manual	CDS	39108	39239	.	-	.	Parent=EVM0026794.1
Contig00901	igv_manual	exon	39108	39239	.	-	.	Parent=EVM0026794.2
Contig00901	igv_manual	CDS	39108	39239	.	-	.	Parent=EVM0026794.2
Contig00901	igv_manual	exon	39342	39933	.	-	.	Parent=EVM0026794.1
Contig00901	igv_manual	CDS	39342	39933	.	-	.	Parent=EVM0026794.1
Contig00901	igv_manual	exon	39342	39933	.	-	.	Parent=EVM0026794.2
Contig00901	igv_manual	CDS	39342	39933	.	-	.	Parent=EVM0026794.2
Contig00909	igv_manual	gene	16600	20026	.	+	.	ID=EVM0010479
Contig00909	igv_manual	mRNA	16600	20026	.	+	.	ID=EVM0010479.1;Parent=EVM0010479
Contig00909	igv_manual	exon	16600	17029	.	+	.	Parent=EVM0010479.1
Contig00909	igv_manual	CDS	16600	17029	.	+	.	Parent=EVM0010479.1
Contig00909	igv_manual	mRNA	16600	20026	.	+	.	ID=EVM0010479.2;Parent=EVM0010479
Contig00909	igv_manual	exon	16600	17029	.	+	.	Parent=EVM0010479.2
Contig00909	igv_manual	CDS	16600	17029	.	+	.	Parent=EVM0010479.2
Contig00909	igv_manual	exon	17792	18005	.	+	.	Parent=EVM0010479.1
Contig00909	igv_manual	CDS	17792	18005	.	+	.	Parent=EVM0010479.1
Contig00909	igv_manual	exon	17792	18005	.	+	.	Parent=EVM0010479.2
Contig00909	igv_manual	CDS	17792	18005	.	+	.	Parent=EVM0010479.2
Contig00909	igv_manual	exon	18171	19033	.	+	.	Parent=EVM0010479.1
Contig00909	igv_manual	CDS	18171	19033	.	+	.	Parent=EVM0010479.1
Contig00909	igv_manual	exon	18171	19033	.	+	.	Parent=EVM0010479.2
Contig00909	igv_manual	CDS	18171	19033	.	+	.	Parent=EVM0010479.2
Contig00909	igv_manual	exon	19545	20026	.	+	.	Parent=EVM0010479.1
Contig00909	igv_manual	CDS	19545	20026	.	+	.	Parent=EVM0010479.1
Contig00909	igv_manual	exon	19545	20026	.	+	.	Parent=EVM0010479.2
Contig00909	igv_manual	CDS	19545	20026	.	+	.	Parent=EVM0010479.2
Contig00908	igv_manual	gene	3415	4009	.	+	.	ID=EVM0000056
Contig00908	igv_manual	mRNA	3415	4009	.	+	.	ID=EVM0000056.1;Parent=EVM0000056
Contig00908	igv_manual	exon	3415	3647	.	+	.	Parent=EVM0000056.1
Contig00908	igv_manual	CDS	3415	3647	.	+	.	Parent=EVM0000056.1
Contig00908	igv_manual	mRNA	3415	4009	.	+	.	ID=EVM0000056.2;Parent=EVM0000056
Contig00908	igv_manual	exon	3415	3647	.	+	.	Parent=EVM0000056.2
Contig00908	igv_manual	CDS	3415	3647	.	+	.	Parent=EVM0000056.2
Contig00908	igv_manual	exon	3738	3793	.	+	.	Parent=EVM0000056.1
Contig00908	igv_manual	CDS	3738	3793	.	+	.	Parent=EVM0000056.1
Contig00908	igv_manual	exon	3738	3793	.	+	.	Parent=EVM0000056.2
Contig00908	igv_manual	CDS	3738	3793	.	+	.	Parent=EVM0000056.2
Contig00908	igv_manual	exon	3831	4009	.	+	.	Parent=EVM0000056.1
Contig00908	igv_manual	CDS	3831	4009	.	+	.	Parent=EVM0000056.1
Contig00908	igv_manual	exon	3831	4009	.	+	.	Parent=EVM0000056.2
Contig00908	igv_manual	CDS	3831	4009	.	+	.	Parent=EVM0000056.2
Contig00908	igv_manual	gene	4637	6096	.	-	.	ID=EVM0008917
Contig00908	igv_manual	mRNA	4637	6096	.	-	.	ID=EVM0008917.1;Parent=EVM0008917
Contig00908	igv_manual	exon	4637	4717	.	-	.	Parent=EVM0008917.1
Contig00908	igv_manual	CDS	4637	4717	.	-	.	Parent=EVM0008917.1
Contig00908	igv_manual	mRNA	4637	6096	.	-	.	ID=EVM0008917.2;Parent=EVM0008917
Contig00908	igv_manual	exon	4637	4717	.	-	.	Parent=EVM0008917.2
Contig00908	igv_manual	CDS	4637	4717	.	-	.	Parent=EVM0008917.2
Contig00908	igv_manual	exon	4764	4919	.	-	.	Parent=EVM0008917.1
Contig00908	igv_manual	CDS	4764	4919	.	-	.	Parent=EVM0008917.1
Contig00908	igv_manual	exon	4764	4919	.	-	.	Parent=EVM0008917.2
Contig00908	igv_manual	CDS	4764	4919	.	-	.	Parent=EVM0008917.2
Contig00908	igv_manual	exon	5743	6096	.	-	.	Parent=EVM0008917.1
Contig00908	igv_manual	CDS	5743	6096	.	-	.	Parent=EVM0008917.1
Contig00908	igv_manual	exon	5743	6096	.	-	.	Parent=EVM0008917.2
Contig00908	igv_manual	CDS	5743	6096	.	-	.	Parent=EVM0008917.2
Contig00908	igv_manual	gene	6115	6396	.	-	.	ID=EVM0016708
Contig00908	igv_manual	mRNA	6115	6396	.	-	.	ID=EVM0016708.1;Parent=EVM0016708
Contig00908	igv_manual	exon	6115	6396	.	-	.	Parent=EVM0016708.1
Contig00908	igv_manual	CDS	6115	6396	.	-	.	Parent=EVM0016708.1
Contig00908	igv_manual	mRNA	6115	6396	.	-	.	ID=EVM0016708.2;Parent=EVM0016708
Contig00908	igv_manual	exon	6115	6396	.	-	.	Parent=EVM0016708.2
Contig00908	igv_manual	CDS	6115	6396	.	-	.	Parent=EVM0016708.2
Contig00908	igv_manual	gene	17060	17497	.	+	.	ID=EVM0013328
Contig00908	igv_manual	mRNA	17060	17497	.	+	.	ID=EVM0013328.1;Parent=EVM0013328
Contig00908	igv_manual	exon	17060	17210	.	+	.	Parent=EVM0013328.1
Contig00908	igv_manual	CDS	17060	17210	.	+	.	Parent=EVM0013328.1
Contig00908	igv_manual	mRNA	17060	17497	.	+	.	ID=EVM0013328.2;Parent=EVM0013328
Contig00908	igv_manual	exon	17060	17210	.	+	.	Parent=EVM0013328.2
Contig00908	igv_manual	CDS	17060	17210	.	+	.	Parent=EVM0013328.2
Contig00908	igv_manual	exon	17307	17497	.	+	.	Parent=EVM0013328.1
Contig00908	igv_manual	CDS	17307	17497	.	+	.	Parent=EVM0013328.1
Contig00908	igv_manual	exon	17307	17497	.	+	.	Parent=EVM0013328.2
Contig00908	igv_manual	CDS	17307	17497	.	+	.	Parent=EVM0013328.2
Contig00907	igv_manual	gene	19930	22455	.	-	.	ID=EVM0009544
Contig00907	igv_manual	mRNA	19930	22455	.	-	.	ID=EVM0009544.1;Parent=EVM0009544
Contig00907	igv_manual	exon	19930	22455	.	-	.	Parent=EVM0009544.1
Contig00907	igv_manual	CDS	19930	22455	.	-	.	Parent=EVM0009544.1
Contig00907	igv_manual	mRNA	19930	22455	.	-	.	ID=EVM0009544.2;Parent=EVM0009544
Contig00907	igv_manual	exon	19930	22455	.	-	.	Parent=EVM0009544.2
Contig00907	igv_manual	CDS	19930	22455	.	-	.	Parent=EVM0009544.2
Contig00907	igv_manual	gene	31232	32120	.	-	.	ID=EVM0020602
Contig00907	igv_manual	mRNA	31232	32120	.	-	.	ID=EVM0020602.1;Parent=EVM0020602
Contig00907	igv_manual	exon	31232	31570	.	-	.	Parent=EVM0020602.1
Contig00907	igv_manual	CDS	31232	31570	.	-	.	Parent=EVM0020602.1
Contig00907	igv_manual	mRNA	31232	32120	.	-	.	ID=EVM0020602.2;Parent=EVM0020602
Contig00907	igv_manual	exon	31232	31570	.	-	.	Parent=EVM0020602.2
Contig00907	igv_manual	CDS	31232	31570	.	-	.	Parent=EVM0020602.2
Contig00907	igv_manual	exon	31623	32120	.	-	.	Parent=EVM0020602.1
Contig00907	igv_manual	CDS	31623	32120	.	-	.	Parent=EVM0020602.1
Contig00907	igv_manual	exon	31623	32120	.	-	.	Parent=EVM0020602.2
Contig00907	igv_manual	CDS	31623	32120	.	-	.	Parent=EVM0020602.2
Contig00917	igv_manual	gene	3147	11121	.	-	.	ID=EVM0013820
Contig00917	igv_manual	mRNA	3147	11121	.	-	.	ID=EVM0013820.1;Parent=EVM0013820
Contig00917	igv_manual	exon	3147	3413	.	-	.	Parent=EVM0013820.1
Contig00917	igv_manual	three_prime_UTR	3147	3413	.	-	.	Parent=EVM0013820.1
Contig00917	igv_manual	mRNA	3147	11121	.	-	.	ID=EVM0013820.2;Parent=EVM0013820
Contig00917	igv_manual	exon	3147	3413	.	-	.	Parent=EVM0013820.2
Contig00917	igv_manual	three_prime_UTR	3147	3413	.	-	.	Parent=EVM0013820.2
Contig00917	igv_manual	exon	3529	3585	.	-	.	Parent=EVM0013820.1
Contig00917	igv_manual	three_prime_UTR	3529	3585	.	-	.	Parent=EVM0013820.1
Contig00917	igv_manual	exon	3529	3585	.	-	.	Parent=EVM0013820.2
Contig00917	igv_manual	three_prime_UTR	3529	3585	.	-	.	Parent=EVM0013820.2
Contig00917	igv_manual	exon	4162	4464	.	-	.	Parent=EVM0013820.1
Contig00917	igv_manual	three_prime_UTR	4162	4464	.	-	.	Parent=EVM0013820.1
Contig00917	igv_manual	exon	4162	4464	.	-	.	Parent=EVM0013820.2
Contig00917	igv_manual	three_prime_UTR	4162	4464	.	-	.	Parent=EVM0013820.2
Contig00917	igv_manual	exon	6871	8617	.	-	.	Parent=EVM0013820.1
Contig00917	igv_manual	three_prime_UTR	6871	6892	.	-	.	Parent=EVM0013820.1
Contig00917	igv_manual	exon	6871	8617	.	-	.	Parent=EVM0013820.2
Contig00917	igv_manual	three_prime_UTR	6871	6892	.	-	.	Parent=EVM0013820.2
Contig00917	igv_manual	CDS	6893	8617	.	-	.	Parent=EVM0013820.1
Contig00917	igv_manual	CDS	6893	8617	.	-	.	Parent=EVM0013820.2
Contig00917	igv_manual	exon	8719	8955	.	-	.	Parent=EVM0013820.1
Contig00917	igv_manual	CDS	8719	8955	.	-	.	Parent=EVM0013820.1
Contig00917	igv_manual	exon	8719	8955	.	-	.	Parent=EVM0013820.2
Contig00917	igv_manual	CDS	8719	8955	.	-	.	Parent=EVM0013820.2
Contig00917	igv_manual	exon	9278	10379	.	-	.	Parent=EVM0013820.1
Contig00917	igv_manual	CDS	9278	10379	.	-	.	Parent=EVM0013820.1
Contig00917	igv_manual	exon	9278	10379	.	-	.	Parent=EVM0013820.2
Contig00917	igv_manual	CDS	9278	10379	.	-	.	Parent=EVM0013820.2
Contig00917	igv_manual	exon	10610	11121	.	-	.	Parent=EVM0013820.1
Contig00917	igv_manual	CDS	10610	11121	.	-	.	Parent=EVM0013820.1
Contig00917	igv_manual	exon	10610	11121	.	-	.	Parent=EVM0013820.2
Contig00917	igv_manual	CDS	10610	11121	.	-	.	Parent=EVM0013820.2
Contig00916	igv_manual	gene	11862	18802	.	-	.	ID=EVM0027975
Contig00916	igv_manual	mRNA	11862	18802	.	-	.	ID=EVM0027975.1;Parent=EVM0027975
Contig00916	igv_manual	exon	11862	12040	.	-	.	Parent=EVM0027975.1
Contig00916	igv_manual	CDS	11862	12040	.	-	.	Parent=EVM0027975.1
Contig00916	igv_manual	mRNA	11862	18802	.	-	.	ID=EVM0027975.2;Parent=EVM0027975
Contig00916	igv_manual	exon	11862	12040	.	-	.	Parent=EVM0027975.2
Contig00916	igv_manual	CDS	11862	12040	.	-	.	Parent=EVM0027975.2
Contig00916	igv_manual	exon	13531	14269	.	-	.	Parent=EVM0027975.1
Contig00916	igv_manual	CDS	13531	14269	.	-	.	Parent=EVM0027975.1
Contig00916	igv_manual	exon	13531	14269	.	-	.	Parent=EVM0027975.2
Contig00916	igv_manual	CDS	13531	14269	.	-	.	Parent=EVM0027975.2
Contig00916	igv_manual	exon	14360	15451	.	-	.	Parent=EVM0027975.1
Contig00916	igv_manual	CDS	14360	15451	.	-	.	Parent=EVM0027975.1
Contig00916	igv_manual	exon	14360	15451	.	-	.	Parent=EVM0027975.2
Contig00916	igv_manual	CDS	14360	15451	.	-	.	Parent=EVM0027975.2
Contig00916	igv_manual	exon	15538	15742	.	-	.	Parent=EVM0027975.1
Contig00916	igv_manual	CDS	15538	15742	.	-	.	Parent=EVM0027975.1
Contig00916	igv_manual	exon	15538	15742	.	-	.	Parent=EVM0027975.2
Contig00916	igv_manual	CDS	15538	15742	.	-	.	Parent=EVM0027975.2
Contig00916	igv_manual	exon	15786	15811	.	-	.	Parent=EVM0027975.1
Contig00916	igv_manual	CDS	15786	15811	.	-	.	Parent=EVM0027975.1
Contig00916	igv_manual	exon	15786	15811	.	-	.	Parent=EVM0027975.2
Contig00916	igv_manual	CDS	15786	15811	.	-	.	Parent=EVM0027975.2
Contig00916	igv_manual	exon	15933	15981	.	-	.	Parent=EVM0027975.1
Contig00916	igv_manual	CDS	15933	15981	.	-	.	Parent=EVM0027975.1
Contig00916	igv_manual	exon	15933	15981	.	-	.	Parent=EVM0027975.2
Contig00916	igv_manual	CDS	15933	15981	.	-	.	Parent=EVM0027975.2
Contig00916	igv_manual	exon	16019	16725	.	-	.	Parent=EVM0027975.1
Contig00916	igv_manual	CDS	16019	16725	.	-	.	Parent=EVM0027975.1
Contig00916	igv_manual	exon	16019	16725	.	-	.	Parent=EVM0027975.2
Contig00916	igv_manual	CDS	16019	16725	.	-	.	Parent=EVM0027975.2
Contig00916	igv_manual	exon	16770	17031	.	-	.	Parent=EVM0027975.1
Contig00916	igv_manual	CDS	16770	17031	.	-	.	Parent=EVM0027975.1
Contig00916	igv_manual	exon	16770	17031	.	-	.	Parent=EVM0027975.2
Contig00916	igv_manual	CDS	16770	17031	.	-	.	Parent=EVM0027975.2
Contig00916	igv_manual	exon	18303	18802	.	-	.	Parent=EVM0027975.1
Contig00916	igv_manual	CDS	18303	18802	.	-	.	Parent=EVM0027975.1
Contig00916	igv_manual	exon	18303	18802	.	-	.	Parent=EVM0027975.2
Contig00916	igv_manual	CDS	18303	18802	.	-	.	Parent=EVM0027975.2
Contig00913	igv_manual	gene	5167	5977	.	-	.	ID=EVM0018909
Contig00913	igv_manual	mRNA	5167	5977	.	-	.	ID=EVM0018909.1;Parent=EVM0018909
Contig00913	igv_manual	exon	5167	5268	.	-	.	Parent=EVM0018909.1
Contig00913	igv_manual	CDS	5167	5268	.	-	.	Parent=EVM0018909.1
Contig00913	igv_manual	mRNA	5167	5977	.	-	.	ID=EVM0018909.2;Parent=EVM0018909
Contig00913	igv_manual	exon	5167	5268	.	-	.	Parent=EVM0018909.2
Contig00913	igv_manual	CDS	5167	5268	.	-	.	Parent=EVM0018909.2
Contig00913	igv_manual	exon	5321	5977	.	-	.	Parent=EVM0018909.1
Contig00913	igv_manual	CDS	5321	5977	.	-	.	Parent=EVM0018909.1
Contig00913	igv_manual	exon	5321	5977	.	-	.	Parent=EVM0018909.2
Contig00913	igv_manual	CDS	5321	5977	.	-	.	Parent=EVM0018909.2
Contig00912	igv_manual	gene	42916	46100	.	+	.	ID=EVM0001555
Contig00912	igv_manual	mRNA	42916	46100	.	+	.	ID=EVM0001555.1;Parent=EVM0001555
Contig00912	igv_manual	exon	42916	43061	.	+	.	Parent=EVM0001555.1
Contig00912	igv_manual	CDS	42916	43061	.	+	.	Parent=EVM0001555.1
Contig00912	igv_manual	mRNA	42916	46100	.	+	.	ID=EVM0001555.2;Parent=EVM0001555
Contig00912	igv_manual	exon	42916	43061	.	+	.	Parent=EVM0001555.2
Contig00912	igv_manual	CDS	42916	43061	.	+	.	Parent=EVM0001555.2
Contig00912	igv_manual	exon	43287	43449	.	+	.	Parent=EVM0001555.1
Contig00912	igv_manual	CDS	43287	43449	.	+	.	Parent=EVM0001555.1
Contig00912	igv_manual	exon	43287	43449	.	+	.	Parent=EVM0001555.2
Contig00912	igv_manual	CDS	43287	43449	.	+	.	Parent=EVM0001555.2
Contig00912	igv_manual	exon	43508	43612	.	+	.	Parent=EVM0001555.1
Contig00912	igv_manual	CDS	43508	43612	.	+	.	Parent=EVM0001555.1
Contig00912	igv_manual	exon	43508	43612	.	+	.	Parent=EVM0001555.2
Contig00912	igv_manual	CDS	43508	43612	.	+	.	Parent=EVM0001555.2
Contig00912	igv_manual	exon	44118	44267	.	+	.	Parent=EVM0001555.1
Contig00912	igv_manual	CDS	44118	44267	.	+	.	Parent=EVM0001555.1
Contig00912	igv_manual	exon	44118	44267	.	+	.	Parent=EVM0001555.2
Contig00912	igv_manual	CDS	44118	44267	.	+	.	Parent=EVM0001555.2
Contig00912	igv_manual	exon	44368	44620	.	+	.	Parent=EVM0001555.1
Contig00912	igv_manual	CDS	44368	44620	.	+	.	Parent=EVM0001555.1
Contig00912	igv_manual	exon	44368	44620	.	+	.	Parent=EVM0001555.2
Contig00912	igv_manual	CDS	44368	44620	.	+	.	Parent=EVM0001555.2
Contig00912	igv_manual	exon	44753	44811	.	+	.	Parent=EVM0001555.1
Contig00912	igv_manual	CDS	44753	44811	.	+	.	Parent=EVM0001555.1
Contig00912	igv_manual	exon	44753	44811	.	+	.	Parent=EVM0001555.2
Contig00912	igv_manual	CDS	44753	44811	.	+	.	Parent=EVM0001555.2
Contig00912	igv_manual	exon	44907	44985	.	+	.	Parent=EVM0001555.1
Contig00912	igv_manual	CDS	44907	44985	.	+	.	Parent=EVM0001555.1
Contig00912	igv_manual	exon	44907	44985	.	+	.	Parent=EVM0001555.2
Contig00912	igv_manual	CDS	44907	44985	.	+	.	Parent=EVM0001555.2
Contig00912	igv_manual	exon	45546	45634	.	+	.	Parent=EVM0001555.1
Contig00912	igv_manual	CDS	45546	45634	.	+	.	Parent=EVM0001555.1
Contig00912	igv_manual	exon	45546	45634	.	+	.	Parent=EVM0001555.2
Contig00912	igv_manual	CDS	45546	45634	.	+	.	Parent=EVM0001555.2
Contig00912	igv_manual	exon	45774	45901	.	+	.	Parent=EVM0001555.1
Contig00912	igv_manual	CDS	45774	45901	.	+	.	Parent=EVM0001555.1
Contig00912	igv_manual	exon	45774	45901	.	+	.	Parent=EVM0001555.2
Contig00912	igv_manual	CDS	45774	45901	.	+	.	Parent=EVM0001555.2
Contig00912	igv_manual	exon	46010	46100	.	+	.	Parent=EVM0001555.1
Contig00912	igv_manual	CDS	46010	46100	.	+	.	Parent=EVM0001555.1
Contig00912	igv_manual	exon	46010	46100	.	+	.	Parent=EVM0001555.2
Contig00912	igv_manual	CDS	46010	46100	.	+	.	Parent=EVM0001555.2
Contig00912	igv_manual	gene	87817	88115	.	-	.	ID=EVM0028101
Contig00912	igv_manual	mRNA	87817	88115	.	-	.	ID=EVM0028101.1;Parent=EVM0028101
Contig00912	igv_manual	exon	87817	87940	.	-	.	Parent=EVM0028101.1
Contig00912	igv_manual	CDS	87817	87940	.	-	.	Parent=EVM0028101.1
Contig00912	igv_manual	mRNA	87817	88115	.	-	.	ID=EVM0028101.2;Parent=EVM0028101
Contig00912	igv_manual	exon	87817	87940	.	-	.	Parent=EVM0028101.2
Contig00912	igv_manual	CDS	87817	87940	.	-	.	Parent=EVM0028101.2
Contig00912	igv_manual	exon	87973	88115	.	-	.	Parent=EVM0028101.1
Contig00912	igv_manual	CDS	87973	88115	.	-	.	Parent=EVM0028101.1
Contig00912	igv_manual	exon	87973	88115	.	-	.	Parent=EVM0028101.2
Contig00912	igv_manual	CDS	87973	88115	.	-	.	Parent=EVM0028101.2
Contig00910	igv_manual	gene	3790	7442	.	-	.	ID=EVM0024413
Contig00910	igv_manual	mRNA	3790	7442	.	-	.	ID=EVM0024413.1;Parent=EVM0024413
Contig00910	igv_manual	exon	3790	5142	.	-	.	Parent=EVM0024413.1
Contig00910	igv_manual	CDS	3790	5142	.	-	.	Parent=EVM0024413.1
Contig00910	igv_manual	mRNA	3790	7442	.	-	.	ID=EVM0024413.2;Parent=EVM0024413
Contig00910	igv_manual	exon	3790	5142	.	-	.	Parent=EVM0024413.2
Contig00910	igv_manual	CDS	3790	5142	.	-	.	Parent=EVM0024413.2
Contig00910	igv_manual	exon	5178	5500	.	-	.	Parent=EVM0024413.1
Contig00910	igv_manual	CDS	5178	5500	.	-	.	Parent=EVM0024413.1
Contig00910	igv_manual	exon	5178	5500	.	-	.	Parent=EVM0024413.2
Contig00910	igv_manual	CDS	5178	5500	.	-	.	Parent=EVM0024413.2
Contig00910	igv_manual	exon	6411	7344	.	-	.	Parent=EVM0024413.1
Contig00910	igv_manual	CDS	6411	7344	.	-	.	Parent=EVM0024413.1
Contig00910	igv_manual	exon	6411	7344	.	-	.	Parent=EVM0024413.2
Contig00910	igv_manual	CDS	6411	7344	.	-	.	Parent=EVM0024413.2
Contig00910	igv_manual	exon	7380	7442	.	-	.	Parent=EVM0024413.1
Contig00910	igv_manual	CDS	7380	7442	.	-	.	Parent=EVM0024413.1
Contig00910	igv_manual	exon	7380	7442	.	-	.	Parent=EVM0024413.2
Contig00910	igv_manual	CDS	7380	7442	.	-	.	Parent=EVM0024413.2
Contig00209_ERROPOS13817238	igv_manual	gene	10978	12151	.	+	.	ID=EVM0028978
Contig00209_ERROPOS13817238	igv_manual	mRNA	10978	12151	.	+	.	ID=EVM0028978.1;Parent=EVM0028978
Contig00209_ERROPOS13817238	igv_manual	exon	10978	11350	.	+	.	Parent=EVM0028978.1
Contig00209_ERROPOS13817238	igv_manual	CDS	10978	11350	.	+	.	Parent=EVM0028978.1
Contig00209_ERROPOS13817238	igv_manual	mRNA	10978	12151	.	+	.	ID=EVM0028978.2;Parent=EVM0028978
Contig00209_ERROPOS13817238	igv_manual	exon	10978	11350	.	+	.	Parent=EVM0028978.2
Contig00209_ERROPOS13817238	igv_manual	CDS	10978	11350	.	+	.	Parent=EVM0028978.2
Contig00209_ERROPOS13817238	igv_manual	exon	11985	12151	.	+	.	Parent=EVM0028978.1
Contig00209_ERROPOS13817238	igv_manual	CDS	11985	12151	.	+	.	Parent=EVM0028978.1
Contig00209_ERROPOS13817238	igv_manual	exon	11985	12151	.	+	.	Parent=EVM0028978.2
Contig00209_ERROPOS13817238	igv_manual	CDS	11985	12151	.	+	.	Parent=EVM0028978.2
Contig00209_ERROPOS13817238	igv_manual	gene	16676	18154	.	+	.	ID=EVM0019404
Contig00209_ERROPOS13817238	igv_manual	mRNA	16676	18154	.	+	.	ID=EVM0019404.1;Parent=EVM0019404
Contig00209_ERROPOS13817238	igv_manual	exon	16676	16700	.	+	.	Parent=EVM0019404.1
Contig00209_ERROPOS13817238	igv_manual	CDS	16676	16700	.	+	.	Parent=EVM0019404.1
Contig00209_ERROPOS13817238	igv_manual	mRNA	16676	18154	.	+	.	ID=EVM0019404.2;Parent=EVM0019404
Contig00209_ERROPOS13817238	igv_manual	exon	16676	16700	.	+	.	Parent=EVM0019404.2
Contig00209_ERROPOS13817238	igv_manual	CDS	16676	16700	.	+	.	Parent=EVM0019404.2
Contig00209_ERROPOS13817238	igv_manual	exon	16959	16996	.	+	.	Parent=EVM0019404.1
Contig00209_ERROPOS13817238	igv_manual	CDS	16959	16996	.	+	.	Parent=EVM0019404.1
Contig00209_ERROPOS13817238	igv_manual	exon	16959	16996	.	+	.	Parent=EVM0019404.2
Contig00209_ERROPOS13817238	igv_manual	CDS	16959	16996	.	+	.	Parent=EVM0019404.2
Contig00209_ERROPOS13817238	igv_manual	exon	17026	17208	.	+	.	Parent=EVM0019404.1
Contig00209_ERROPOS13817238	igv_manual	CDS	17026	17208	.	+	.	Parent=EVM0019404.1
Contig00209_ERROPOS13817238	igv_manual	exon	17026	17208	.	+	.	Parent=EVM0019404.2
Contig00209_ERROPOS13817238	igv_manual	CDS	17026	17208	.	+	.	Parent=EVM0019404.2
Contig00209_ERROPOS13817238	igv_manual	exon	17282	17430	.	+	.	Parent=EVM0019404.1
Contig00209_ERROPOS13817238	igv_manual	CDS	17282	17430	.	+	.	Parent=EVM0019404.1
Contig00209_ERROPOS13817238	igv_manual	exon	17282	17430	.	+	.	Parent=EVM0019404.2
Contig00209_ERROPOS13817238	igv_manual	CDS	17282	17430	.	+	.	Parent=EVM0019404.2
Contig00209_ERROPOS13817238	igv_manual	exon	17492	17607	.	+	.	Parent=EVM0019404.1
Contig00209_ERROPOS13817238	igv_manual	CDS	17492	17607	.	+	.	Parent=EVM0019404.1
Contig00209_ERROPOS13817238	igv_manual	exon	17492	17607	.	+	.	Parent=EVM0019404.2
Contig00209_ERROPOS13817238	igv_manual	CDS	17492	17607	.	+	.	Parent=EVM0019404.2
Contig00209_ERROPOS13817238	igv_manual	exon	17658	17786	.	+	.	Parent=EVM0019404.1
Contig00209_ERROPOS13817238	igv_manual	CDS	17658	17786	.	+	.	Parent=EVM0019404.1
Contig00209_ERROPOS13817238	igv_manual	exon	17658	17786	.	+	.	Parent=EVM0019404.2
Contig00209_ERROPOS13817238	igv_manual	CDS	17658	17786	.	+	.	Parent=EVM0019404.2
Contig00209_ERROPOS13817238	igv_manual	exon	17847	18154	.	+	.	Parent=EVM0019404.1
Contig00209_ERROPOS13817238	igv_manual	CDS	17847	18154	.	+	.	Parent=EVM0019404.1
Contig00209_ERROPOS13817238	igv_manual	exon	17847	18154	.	+	.	Parent=EVM0019404.2
Contig00209_ERROPOS13817238	igv_manual	CDS	17847	18154	.	+	.	Parent=EVM0019404.2
Contig00209_ERROPOS13817238	igv_manual	gene	44997	52920	.	+	.	ID=EVM0018330
Contig00209_ERROPOS13817238	igv_manual	mRNA	44997	52920	.	+	.	ID=EVM0018330.1;Parent=EVM0018330
Contig00209_ERROPOS13817238	igv_manual	exon	44997	45027	.	+	.	Parent=EVM0018330.1
Contig00209_ERROPOS13817238	igv_manual	CDS	44997	45027	.	+	.	Parent=EVM0018330.1
Contig00209_ERROPOS13817238	igv_manual	mRNA	44997	52920	.	+	.	ID=EVM0018330.2;Parent=EVM0018330
Contig00209_ERROPOS13817238	igv_manual	exon	44997	45027	.	+	.	Parent=EVM0018330.2
Contig00209_ERROPOS13817238	igv_manual	CDS	44997	45027	.	+	.	Parent=EVM0018330.2
Contig00209_ERROPOS13817238	igv_manual	exon	45506	45943	.	+	.	Parent=EVM0018330.1
Contig00209_ERROPOS13817238	igv_manual	CDS	45506	45943	.	+	.	Parent=EVM0018330.1
Contig00209_ERROPOS13817238	igv_manual	exon	45506	45943	.	+	.	Parent=EVM0018330.2
Contig00209_ERROPOS13817238	igv_manual	CDS	45506	45943	.	+	.	Parent=EVM0018330.2
Contig00209_ERROPOS13817238	igv_manual	exon	46573	46725	.	+	.	Parent=EVM0018330.1
Contig00209_ERROPOS13817238	igv_manual	CDS	46573	46725	.	+	.	Parent=EVM0018330.1
Contig00209_ERROPOS13817238	igv_manual	exon	46573	46725	.	+	.	Parent=EVM0018330.2
Contig00209_ERROPOS13817238	igv_manual	CDS	46573	46725	.	+	.	Parent=EVM0018330.2
Contig00209_ERROPOS13817238	igv_manual	exon	51563	51987	.	+	.	Parent=EVM0018330.1
Contig00209_ERROPOS13817238	igv_manual	CDS	51563	51987	.	+	.	Parent=EVM0018330.1
Contig00209_ERROPOS13817238	igv_manual	exon	51563	51987	.	+	.	Parent=EVM0018330.2
Contig00209_ERROPOS13817238	igv_manual	CDS	51563	51987	.	+	.	Parent=EVM0018330.2
Contig00209_ERROPOS13817238	igv_manual	exon	52137	52920	.	+	.	Parent=EVM0018330.1
Contig00209_ERROPOS13817238	igv_manual	CDS	52137	52763	.	+	.	Parent=EVM0018330.1
Contig00209_ERROPOS13817238	igv_manual	exon	52137	52920	.	+	.	Parent=EVM0018330.2
Contig00209_ERROPOS13817238	igv_manual	CDS	52137	52763	.	+	.	Parent=EVM0018330.2
Contig00209_ERROPOS13817238	igv_manual	three_prime_UTR	52764	52920	.	+	.	Parent=EVM0018330.1
Contig00209_ERROPOS13817238	igv_manual	three_prime_UTR	52764	52920	.	+	.	Parent=EVM0018330.2
Contig00209_ERROPOS13817238	igv_manual	gene	87082	92099	.	-	.	ID=EVM0001121
Contig00209_ERROPOS13817238	igv_manual	mRNA	87082	92099	.	-	.	ID=EVM0001121.1;Parent=EVM0001121
Contig00209_ERROPOS13817238	igv_manual	exon	87082	88006	.	-	.	Parent=EVM0001121.1
Contig00209_ERROPOS13817238	igv_manual	three_prime_UTR	87082	87631	.	-	.	Parent=EVM0001121.1
Contig00209_ERROPOS13817238	igv_manual	CDS	87632	88006	.	-	.	Parent=EVM0001121.1
Contig00209_ERROPOS13817238	igv_manual	exon	92091	92099	.	-	.	Parent=EVM0001121.1
Contig00209_ERROPOS13817238	igv_manual	CDS	92091	92099	.	-	.	Parent=EVM0001121.1
Contig00807	igv_manual	gene	3255	5418	.	-	.	ID=EVM0008256
Contig00807	igv_manual	mRNA	3255	5418	.	-	.	ID=EVM0008256.1;Parent=EVM0008256
Contig00807	igv_manual	exon	3255	3405	.	-	.	Parent=EVM0008256.1
Contig00807	igv_manual	CDS	3255	3405	.	-	.	Parent=EVM0008256.1
Contig00807	igv_manual	mRNA	3255	5418	.	-	.	ID=EVM0008256.2;Parent=EVM0008256
Contig00807	igv_manual	exon	3255	3405	.	-	.	Parent=EVM0008256.2
Contig00807	igv_manual	CDS	3255	3405	.	-	.	Parent=EVM0008256.2
Contig00807	igv_manual	exon	3487	3553	.	-	.	Parent=EVM0008256.1
Contig00807	igv_manual	CDS	3487	3553	.	-	.	Parent=EVM0008256.1
Contig00807	igv_manual	exon	3487	3553	.	-	.	Parent=EVM0008256.2
Contig00807	igv_manual	CDS	3487	3553	.	-	.	Parent=EVM0008256.2
Contig00807	igv_manual	exon	3602	3656	.	-	.	Parent=EVM0008256.1
Contig00807	igv_manual	CDS	3602	3656	.	-	.	Parent=EVM0008256.1
Contig00807	igv_manual	exon	3602	3656	.	-	.	Parent=EVM0008256.2
Contig00807	igv_manual	CDS	3602	3656	.	-	.	Parent=EVM0008256.2
Contig00807	igv_manual	exon	5404	5418	.	-	.	Parent=EVM0008256.1
Contig00807	igv_manual	CDS	5404	5418	.	-	.	Parent=EVM0008256.1
Contig00807	igv_manual	exon	5404	5418	.	-	.	Parent=EVM0008256.2
Contig00807	igv_manual	CDS	5404	5418	.	-	.	Parent=EVM0008256.2
Contig00807	igv_manual	gene	9828	10402	.	+	.	ID=EVM0028404
Contig00807	igv_manual	mRNA	9828	10402	.	+	.	ID=EVM0028404.1;Parent=EVM0028404
Contig00807	igv_manual	exon	9828	10189	.	+	.	Parent=EVM0028404.1
Contig00807	igv_manual	CDS	9828	10189	.	+	.	Parent=EVM0028404.1
Contig00807	igv_manual	mRNA	9828	10402	.	+	.	ID=EVM0028404.2;Parent=EVM0028404
Contig00807	igv_manual	exon	9828	10189	.	+	.	Parent=EVM0028404.2
Contig00807	igv_manual	CDS	9828	10189	.	+	.	Parent=EVM0028404.2
Contig00807	igv_manual	exon	10198	10402	.	+	.	Parent=EVM0028404.1
Contig00807	igv_manual	CDS	10198	10402	.	+	.	Parent=EVM0028404.1
Contig00807	igv_manual	exon	10198	10402	.	+	.	Parent=EVM0028404.2
Contig00807	igv_manual	CDS	10198	10402	.	+	.	Parent=EVM0028404.2
Contig00807	igv_manual	gene	37621	38469	.	-	.	ID=EVM0000184
Contig00807	igv_manual	mRNA	37621	38469	.	-	.	ID=EVM0000184.1;Parent=EVM0000184
Contig00807	igv_manual	exon	37621	37808	.	-	.	Parent=EVM0000184.1
Contig00807	igv_manual	CDS	37621	37808	.	-	.	Parent=EVM0000184.1
Contig00807	igv_manual	mRNA	37621	38469	.	-	.	ID=EVM0000184.2;Parent=EVM0000184
Contig00807	igv_manual	exon	37621	37808	.	-	.	Parent=EVM0000184.2
Contig00807	igv_manual	CDS	37621	37808	.	-	.	Parent=EVM0000184.2
Contig00807	igv_manual	exon	37925	38138	.	-	.	Parent=EVM0000184.1
Contig00807	igv_manual	CDS	37925	38138	.	-	.	Parent=EVM0000184.1
Contig00807	igv_manual	exon	37925	38138	.	-	.	Parent=EVM0000184.2
Contig00807	igv_manual	CDS	37925	38138	.	-	.	Parent=EVM0000184.2
Contig00807	igv_manual	exon	38413	38469	.	-	.	Parent=EVM0000184.1
Contig00807	igv_manual	CDS	38413	38469	.	-	.	Parent=EVM0000184.1
Contig00807	igv_manual	exon	38413	38469	.	-	.	Parent=EVM0000184.2
Contig00807	igv_manual	CDS	38413	38469	.	-	.	Parent=EVM0000184.2
Contig00807	igv_manual	gene	40593	44791	.	-	.	ID=EVM0019702
Contig00807	igv_manual	mRNA	40593	44791	.	-	.	ID=EVM0019702.1;Parent=EVM0019702
Contig00807	igv_manual	exon	40593	40981	.	-	.	Parent=EVM0019702.1
Contig00807	igv_manual	CDS	40593	40981	.	-	.	Parent=EVM0019702.1
Contig00807	igv_manual	exon	43665	43849	.	-	.	Parent=EVM0019702.1
Contig00807	igv_manual	CDS	43665	43849	.	-	.	Parent=EVM0019702.1
Contig00807	igv_manual	exon	43942	44328	.	-	.	Parent=EVM0019702.1
Contig00807	igv_manual	CDS	43942	44328	.	-	.	Parent=EVM0019702.1
Contig00807	igv_manual	exon	44607	44791	.	-	.	Parent=EVM0019702.1
Contig00807	igv_manual	CDS	44607	44791	.	-	.	Parent=EVM0019702.1
Contig00806	igv_manual	gene	2618	3459	.	+	.	ID=EVM0012202
Contig00806	igv_manual	mRNA	2618	3459	.	+	.	ID=EVM0012202.1;Parent=EVM0012202
Contig00806	igv_manual	exon	2618	3159	.	+	.	Parent=EVM0012202.1
Contig00806	igv_manual	CDS	2618	3159	.	+	.	Parent=EVM0012202.1
Contig00806	igv_manual	mRNA	2618	3459	.	+	.	ID=EVM0012202.2;Parent=EVM0012202
Contig00806	igv_manual	exon	2618	3159	.	+	.	Parent=EVM0012202.2
Contig00806	igv_manual	CDS	2618	3159	.	+	.	Parent=EVM0012202.2
Contig00806	igv_manual	exon	3441	3459	.	+	.	Parent=EVM0012202.1
Contig00806	igv_manual	CDS	3441	3459	.	+	.	Parent=EVM0012202.1
Contig00806	igv_manual	exon	3441	3459	.	+	.	Parent=EVM0012202.2
Contig00806	igv_manual	CDS	3441	3459	.	+	.	Parent=EVM0012202.2
Contig00806	igv_manual	gene	7965	20677	.	+	.	ID=EVM0023656
Contig00806	igv_manual	mRNA	7965	20677	.	+	.	ID=EVM0023656.1;Parent=EVM0023656
Contig00806	igv_manual	exon	7965	7981	.	+	.	Parent=EVM0023656.1
Contig00806	igv_manual	CDS	7965	7981	.	+	.	Parent=EVM0023656.1
Contig00806	igv_manual	mRNA	7965	20677	.	+	.	ID=EVM0023656.2;Parent=EVM0023656
Contig00806	igv_manual	exon	7965	7981	.	+	.	Parent=EVM0023656.2
Contig00806	igv_manual	CDS	7965	7981	.	+	.	Parent=EVM0023656.2
Contig00806	igv_manual	exon	8223	9160	.	+	.	Parent=EVM0023656.1
Contig00806	igv_manual	CDS	8223	9160	.	+	.	Parent=EVM0023656.1
Contig00806	igv_manual	exon	8223	9160	.	+	.	Parent=EVM0023656.2
Contig00806	igv_manual	CDS	8223	9160	.	+	.	Parent=EVM0023656.2
Contig00806	igv_manual	exon	9254	9336	.	+	.	Parent=EVM0023656.1
Contig00806	igv_manual	CDS	9254	9336	.	+	.	Parent=EVM0023656.1
Contig00806	igv_manual	exon	9254	9336	.	+	.	Parent=EVM0023656.2
Contig00806	igv_manual	CDS	9254	9336	.	+	.	Parent=EVM0023656.2
Contig00806	igv_manual	exon	9502	9768	.	+	.	Parent=EVM0023656.1
Contig00806	igv_manual	CDS	9502	9768	.	+	.	Parent=EVM0023656.1
Contig00806	igv_manual	exon	9502	9768	.	+	.	Parent=EVM0023656.2
Contig00806	igv_manual	CDS	9502	9768	.	+	.	Parent=EVM0023656.2
Contig00806	igv_manual	exon	9860	10377	.	+	.	Parent=EVM0023656.1
Contig00806	igv_manual	CDS	9860	10377	.	+	.	Parent=EVM0023656.1
Contig00806	igv_manual	exon	9860	10377	.	+	.	Parent=EVM0023656.2
Contig00806	igv_manual	CDS	9860	10377	.	+	.	Parent=EVM0023656.2
Contig00806	igv_manual	exon	10507	10636	.	+	.	Parent=EVM0023656.1
Contig00806	igv_manual	CDS	10507	10636	.	+	.	Parent=EVM0023656.1
Contig00806	igv_manual	exon	10507	10636	.	+	.	Parent=EVM0023656.2
Contig00806	igv_manual	CDS	10507	10636	.	+	.	Parent=EVM0023656.2
Contig00806	igv_manual	exon	10735	10777	.	+	.	Parent=EVM0023656.1
Contig00806	igv_manual	CDS	10735	10777	.	+	.	Parent=EVM0023656.1
Contig00806	igv_manual	exon	10735	10777	.	+	.	Parent=EVM0023656.2
Contig00806	igv_manual	CDS	10735	10777	.	+	.	Parent=EVM0023656.2
Contig00806	igv_manual	exon	10865	11142	.	+	.	Parent=EVM0023656.1
Contig00806	igv_manual	CDS	10865	11142	.	+	.	Parent=EVM0023656.1
Contig00806	igv_manual	exon	10865	11142	.	+	.	Parent=EVM0023656.2
Contig00806	igv_manual	CDS	10865	11142	.	+	.	Parent=EVM0023656.2
Contig00806	igv_manual	exon	11180	11457	.	+	.	Parent=EVM0023656.1
Contig00806	igv_manual	CDS	11180	11457	.	+	.	Parent=EVM0023656.1
Contig00806	igv_manual	exon	11180	11457	.	+	.	Parent=EVM0023656.2
Contig00806	igv_manual	CDS	11180	11457	.	+	.	Parent=EVM0023656.2
Contig00806	igv_manual	exon	11509	12068	.	+	.	Parent=EVM0023656.1
Contig00806	igv_manual	CDS	11509	12007	.	+	.	Parent=EVM0023656.1
Contig00806	igv_manual	exon	11509	12068	.	+	.	Parent=EVM0023656.2
Contig00806	igv_manual	CDS	11509	12007	.	+	.	Parent=EVM0023656.2
Contig00806	igv_manual	three_prime_UTR	12008	12068	.	+	.	Parent=EVM0023656.1
Contig00806	igv_manual	three_prime_UTR	12008	12068	.	+	.	Parent=EVM0023656.2
Contig00806	igv_manual	exon	15731	15923	.	+	.	Parent=EVM0023656.1
Contig00806	igv_manual	three_prime_UTR	15731	15923	.	+	.	Parent=EVM0023656.1
Contig00806	igv_manual	exon	15731	15923	.	+	.	Parent=EVM0023656.2
Contig00806	igv_manual	three_prime_UTR	15731	15923	.	+	.	Parent=EVM0023656.2
Contig00806	igv_manual	exon	20295	20677	.	+	.	Parent=EVM0023656.1
Contig00806	igv_manual	three_prime_UTR	20295	20677	.	+	.	Parent=EVM0023656.1
Contig00806	igv_manual	exon	20295	20677	.	+	.	Parent=EVM0023656.2
Contig00806	igv_manual	three_prime_UTR	20295	20677	.	+	.	Parent=EVM0023656.2
Contig00805	igv_manual	gene	15953	26629	.	-	.	ID=EVM0027303
Contig00805	igv_manual	mRNA	15953	26629	.	-	.	ID=EVM0027303.1;Parent=EVM0027303
Contig00805	igv_manual	exon	15953	16070	.	-	.	Parent=EVM0027303.1
Contig00805	igv_manual	CDS	15953	16070	.	-	.	Parent=EVM0027303.1
Contig00805	igv_manual	mRNA	15953	26629	.	-	.	ID=EVM0027303.2;Parent=EVM0027303
Contig00805	igv_manual	exon	15953	16070	.	-	.	Parent=EVM0027303.2
Contig00805	igv_manual	CDS	15953	16070	.	-	.	Parent=EVM0027303.2
Contig00805	igv_manual	exon	16450	16522	.	-	.	Parent=EVM0027303.1
Contig00805	igv_manual	CDS	16450	16522	.	-	.	Parent=EVM0027303.1
Contig00805	igv_manual	exon	16450	16522	.	-	.	Parent=EVM0027303.2
Contig00805	igv_manual	CDS	16450	16522	.	-	.	Parent=EVM0027303.2
Contig00805	igv_manual	exon	16586	16803	.	-	.	Parent=EVM0027303.1
Contig00805	igv_manual	CDS	16586	16803	.	-	.	Parent=EVM0027303.1
Contig00805	igv_manual	exon	16586	16803	.	-	.	Parent=EVM0027303.2
Contig00805	igv_manual	CDS	16586	16803	.	-	.	Parent=EVM0027303.2
Contig00805	igv_manual	exon	20717	20810	.	-	.	Parent=EVM0027303.1
Contig00805	igv_manual	CDS	20717	20810	.	-	.	Parent=EVM0027303.1
Contig00805	igv_manual	exon	20717	20810	.	-	.	Parent=EVM0027303.2
Contig00805	igv_manual	CDS	20717	20810	.	-	.	Parent=EVM0027303.2
Contig00805	igv_manual	exon	22007	22107	.	-	.	Parent=EVM0027303.1
Contig00805	igv_manual	CDS	22007	22107	.	-	.	Parent=EVM0027303.1
Contig00805	igv_manual	exon	22007	22107	.	-	.	Parent=EVM0027303.2
Contig00805	igv_manual	CDS	22007	22107	.	-	.	Parent=EVM0027303.2
Contig00805	igv_manual	exon	22365	22573	.	-	.	Parent=EVM0027303.1
Contig00805	igv_manual	CDS	22365	22573	.	-	.	Parent=EVM0027303.1
Contig00805	igv_manual	exon	22365	22573	.	-	.	Parent=EVM0027303.2
Contig00805	igv_manual	CDS	22365	22573	.	-	.	Parent=EVM0027303.2
Contig00805	igv_manual	exon	23570	23782	.	-	.	Parent=EVM0027303.1
Contig00805	igv_manual	CDS	23570	23782	.	-	.	Parent=EVM0027303.1
Contig00805	igv_manual	exon	23570	23782	.	-	.	Parent=EVM0027303.2
Contig00805	igv_manual	CDS	23570	23782	.	-	.	Parent=EVM0027303.2
Contig00805	igv_manual	exon	23855	23932	.	-	.	Parent=EVM0027303.1
Contig00805	igv_manual	CDS	23855	23932	.	-	.	Parent=EVM0027303.1
Contig00805	igv_manual	exon	23855	23932	.	-	.	Parent=EVM0027303.2
Contig00805	igv_manual	CDS	23855	23932	.	-	.	Parent=EVM0027303.2
Contig00805	igv_manual	exon	25486	25535	.	-	.	Parent=EVM0027303.1
Contig00805	igv_manual	CDS	25486	25535	.	-	.	Parent=EVM0027303.1
Contig00805	igv_manual	exon	25486	25535	.	-	.	Parent=EVM0027303.2
Contig00805	igv_manual	CDS	25486	25535	.	-	.	Parent=EVM0027303.2
Contig00805	igv_manual	exon	26554	26629	.	-	.	Parent=EVM0027303.1
Contig00805	igv_manual	CDS	26554	26629	.	-	.	Parent=EVM0027303.1
Contig00805	igv_manual	exon	26554	26629	.	-	.	Parent=EVM0027303.2
Contig00805	igv_manual	CDS	26554	26629	.	-	.	Parent=EVM0027303.2
Contig00803	igv_manual	gene	26393	30549	.	+	.	ID=EVM0015742
Contig00803	igv_manual	mRNA	26393	30549	.	+	.	ID=EVM0015742.1;Parent=EVM0015742
Contig00803	igv_manual	exon	26393	26765	.	+	.	Parent=EVM0015742.1
Contig00803	igv_manual	CDS	26393	26765	.	+	.	Parent=EVM0015742.1
Contig00803	igv_manual	mRNA	26393	30549	.	+	.	ID=EVM0015742.2;Parent=EVM0015742
Contig00803	igv_manual	exon	26393	26765	.	+	.	Parent=EVM0015742.2
Contig00803	igv_manual	CDS	26393	26765	.	+	.	Parent=EVM0015742.2
Contig00803	igv_manual	exon	30503	30549	.	+	.	Parent=EVM0015742.1
Contig00803	igv_manual	CDS	30503	30549	.	+	.	Parent=EVM0015742.1
Contig00803	igv_manual	exon	30503	30549	.	+	.	Parent=EVM0015742.2
Contig00803	igv_manual	CDS	30503	30549	.	+	.	Parent=EVM0015742.2
Contig00803	igv_manual	gene	44238	47000	.	-	.	ID=EVM0025951
Contig00803	igv_manual	mRNA	44238	47000	.	-	.	ID=EVM0025951.1;Parent=EVM0025951
Contig00803	igv_manual	exon	44238	44331	.	-	.	Parent=EVM0025951.1
Contig00803	igv_manual	CDS	44238	44331	.	-	.	Parent=EVM0025951.1
Contig00803	igv_manual	exon	45451	45544	.	-	.	Parent=EVM0025951.1
Contig00803	igv_manual	CDS	45451	45544	.	-	.	Parent=EVM0025951.1
Contig00803	igv_manual	exon	46752	46890	.	-	.	Parent=EVM0025951.1
Contig00803	igv_manual	CDS	46752	46890	.	-	.	Parent=EVM0025951.1
Contig00803	igv_manual	exon	46944	47000	.	-	.	Parent=EVM0025951.1
Contig00803	igv_manual	CDS	46944	47000	.	-	.	Parent=EVM0025951.1
Contig00803	igv_manual	gene	61813	69541	.	+	.	ID=EVM0011980
Contig00803	igv_manual	mRNA	61813	69541	.	+	.	ID=EVM0011980.1;Parent=EVM0011980
Contig00803	igv_manual	five_prime_UTR	61813	62117	.	+	.	Parent=EVM0011980.1
Contig00803	igv_manual	exon	61813	62608	.	+	.	Parent=EVM0011980.1
Contig00803	igv_manual	mRNA	61813	69541	.	+	.	ID=EVM0011980.2;Parent=EVM0011980
Contig00803	igv_manual	five_prime_UTR	61813	62117	.	+	.	Parent=EVM0011980.2
Contig00803	igv_manual	exon	61813	62608	.	+	.	Parent=EVM0011980.2
Contig00803	igv_manual	CDS	62118	62608	.	+	.	Parent=EVM0011980.1
Contig00803	igv_manual	CDS	62118	62608	.	+	.	Parent=EVM0011980.2
Contig00803	igv_manual	exon	66076	67168	.	+	.	Parent=EVM0011980.1
Contig00803	igv_manual	CDS	66076	67168	.	+	.	Parent=EVM0011980.1
Contig00803	igv_manual	exon	66076	67168	.	+	.	Parent=EVM0011980.2
Contig00803	igv_manual	CDS	66076	67168	.	+	.	Parent=EVM0011980.2
Contig00803	igv_manual	exon	67326	67541	.	+	.	Parent=EVM0011980.1
Contig00803	igv_manual	CDS	67326	67541	.	+	.	Parent=EVM0011980.1
Contig00803	igv_manual	exon	67326	67541	.	+	.	Parent=EVM0011980.2
Contig00803	igv_manual	CDS	67326	67541	.	+	.	Parent=EVM0011980.2
Contig00803	igv_manual	exon	67838	68883	.	+	.	Parent=EVM0011980.1
Contig00803	igv_manual	CDS	67838	68883	.	+	.	Parent=EVM0011980.1
Contig00803	igv_manual	exon	67838	68883	.	+	.	Parent=EVM0011980.2
Contig00803	igv_manual	CDS	67838	68883	.	+	.	Parent=EVM0011980.2
Contig00803	igv_manual	exon	68950	69541	.	+	.	Parent=EVM0011980.1
Contig00803	igv_manual	CDS	68950	69541	.	+	.	Parent=EVM0011980.1
Contig00803	igv_manual	exon	68950	69541	.	+	.	Parent=EVM0011980.2
Contig00803	igv_manual	CDS	68950	69541	.	+	.	Parent=EVM0011980.2
Contig00802	igv_manual	gene	462	3604	.	+	.	ID=EVM0003527
Contig00802	igv_manual	mRNA	462	3604	.	+	.	ID=EVM0003527.1;Parent=EVM0003527
Contig00802	igv_manual	exon	462	855	.	+	.	Parent=EVM0003527.1
Contig00802	igv_manual	CDS	462	855	.	+	.	Parent=EVM0003527.1
Contig00802	igv_manual	mRNA	462	3604	.	+	.	ID=EVM0003527.2;Parent=EVM0003527
Contig00802	igv_manual	exon	462	855	.	+	.	Parent=EVM0003527.2
Contig00802	igv_manual	CDS	462	855	.	+	.	Parent=EVM0003527.2
Contig00802	igv_manual	exon	916	1455	.	+	.	Parent=EVM0003527.1
Contig00802	igv_manual	CDS	916	1455	.	+	.	Parent=EVM0003527.1
Contig00802	igv_manual	exon	916	1455	.	+	.	Parent=EVM0003527.2
Contig00802	igv_manual	CDS	916	1455	.	+	.	Parent=EVM0003527.2
Contig00802	igv_manual	exon	2508	2581	.	+	.	Parent=EVM0003527.1
Contig00802	igv_manual	CDS	2508	2581	.	+	.	Parent=EVM0003527.1
Contig00802	igv_manual	exon	2508	2581	.	+	.	Parent=EVM0003527.2
Contig00802	igv_manual	CDS	2508	2581	.	+	.	Parent=EVM0003527.2
Contig00802	igv_manual	exon	2614	3013	.	+	.	Parent=EVM0003527.1
Contig00802	igv_manual	CDS	2614	3013	.	+	.	Parent=EVM0003527.1
Contig00802	igv_manual	exon	2614	3013	.	+	.	Parent=EVM0003527.2
Contig00802	igv_manual	CDS	2614	3013	.	+	.	Parent=EVM0003527.2
Contig00802	igv_manual	exon	3066	3604	.	+	.	Parent=EVM0003527.1
Contig00802	igv_manual	CDS	3066	3604	.	+	.	Parent=EVM0003527.1
Contig00802	igv_manual	exon	3066	3604	.	+	.	Parent=EVM0003527.2
Contig00802	igv_manual	CDS	3066	3604	.	+	.	Parent=EVM0003527.2
Contig00802	igv_manual	gene	4012	4643	.	+	.	ID=EVM0003130
Contig00802	igv_manual	mRNA	4012	4643	.	+	.	ID=EVM0003130.1;Parent=EVM0003130
Contig00802	igv_manual	exon	4012	4643	.	+	.	Parent=EVM0003130.1
Contig00802	igv_manual	CDS	4012	4542	.	+	.	Parent=EVM0003130.1
Contig00802	igv_manual	mRNA	4012	4643	.	+	.	ID=EVM0003130.2;Parent=EVM0003130
Contig00802	igv_manual	exon	4012	4643	.	+	.	Parent=EVM0003130.2
Contig00802	igv_manual	CDS	4012	4542	.	+	.	Parent=EVM0003130.2
Contig00802	igv_manual	three_prime_UTR	4543	4643	.	+	.	Parent=EVM0003130.1
Contig00802	igv_manual	three_prime_UTR	4543	4643	.	+	.	Parent=EVM0003130.2
Contig00802	igv_manual	gene	4793	7393	.	+	.	ID=EVM0004631
Contig00802	igv_manual	mRNA	4793	7393	.	+	.	ID=EVM0004631.1;Parent=EVM0004631
Contig00802	igv_manual	exon	4793	4912	.	+	.	Parent=EVM0004631.1
Contig00802	igv_manual	CDS	4793	4912	.	+	.	Parent=EVM0004631.1
Contig00802	igv_manual	mRNA	4793	7393	.	+	.	ID=EVM0004631.2;Parent=EVM0004631
Contig00802	igv_manual	exon	4793	4912	.	+	.	Parent=EVM0004631.2
Contig00802	igv_manual	CDS	4793	4912	.	+	.	Parent=EVM0004631.2
Contig00802	igv_manual	exon	4953	5092	.	+	.	Parent=EVM0004631.1
Contig00802	igv_manual	CDS	4953	5092	.	+	.	Parent=EVM0004631.1
Contig00802	igv_manual	exon	4953	5092	.	+	.	Parent=EVM0004631.2
Contig00802	igv_manual	CDS	4953	5092	.	+	.	Parent=EVM0004631.2
Contig00802	igv_manual	exon	5322	5548	.	+	.	Parent=EVM0004631.1
Contig00802	igv_manual	CDS	5322	5548	.	+	.	Parent=EVM0004631.1
Contig00802	igv_manual	exon	5322	5548	.	+	.	Parent=EVM0004631.2
Contig00802	igv_manual	CDS	5322	5548	.	+	.	Parent=EVM0004631.2
Contig00802	igv_manual	exon	5698	7393	.	+	.	Parent=EVM0004631.1
Contig00802	igv_manual	CDS	5698	7235	.	+	.	Parent=EVM0004631.1
Contig00802	igv_manual	exon	5698	7393	.	+	.	Parent=EVM0004631.2
Contig00802	igv_manual	CDS	5698	7235	.	+	.	Parent=EVM0004631.2
Contig00802	igv_manual	three_prime_UTR	7236	7393	.	+	.	Parent=EVM0004631.1
Contig00802	igv_manual	three_prime_UTR	7236	7393	.	+	.	Parent=EVM0004631.2
Contig00802	igv_manual	gene	7553	8507	.	-	.	ID=EVM0012885
Contig00802	igv_manual	mRNA	7553	8507	.	-	.	ID=EVM0012885.1;Parent=EVM0012885
Contig00802	igv_manual	exon	7553	8213	.	-	.	Parent=EVM0012885.1
Contig00802	igv_manual	CDS	7553	8213	.	-	.	Parent=EVM0012885.1
Contig00802	igv_manual	mRNA	7553	8507	.	-	.	ID=EVM0012885.2;Parent=EVM0012885
Contig00802	igv_manual	exon	7553	8213	.	-	.	Parent=EVM0012885.2
Contig00802	igv_manual	CDS	7553	8213	.	-	.	Parent=EVM0012885.2
Contig00802	igv_manual	exon	8263	8507	.	-	.	Parent=EVM0012885.1
Contig00802	igv_manual	CDS	8263	8507	.	-	.	Parent=EVM0012885.1
Contig00802	igv_manual	exon	8263	8507	.	-	.	Parent=EVM0012885.2
Contig00802	igv_manual	CDS	8263	8507	.	-	.	Parent=EVM0012885.2
Contig00802	igv_manual	gene	10949	13200	.	+	.	ID=EVM0011814
Contig00802	igv_manual	mRNA	10949	13200	.	+	.	ID=EVM0011814.1;Parent=EVM0011814
Contig00802	igv_manual	exon	10949	11361	.	+	.	Parent=EVM0011814.1
Contig00802	igv_manual	CDS	10949	11361	.	+	.	Parent=EVM0011814.1
Contig00802	igv_manual	mRNA	10949	13200	.	+	.	ID=EVM0011814.2;Parent=EVM0011814
Contig00802	igv_manual	exon	10949	11361	.	+	.	Parent=EVM0011814.2
Contig00802	igv_manual	CDS	10949	11361	.	+	.	Parent=EVM0011814.2
Contig00802	igv_manual	exon	11413	12164	.	+	.	Parent=EVM0011814.1
Contig00802	igv_manual	CDS	11413	12164	.	+	.	Parent=EVM0011814.1
Contig00802	igv_manual	exon	11413	12164	.	+	.	Parent=EVM0011814.2
Contig00802	igv_manual	CDS	11413	12164	.	+	.	Parent=EVM0011814.2
Contig00802	igv_manual	exon	12197	13200	.	+	.	Parent=EVM0011814.1
Contig00802	igv_manual	CDS	12197	13200	.	+	.	Parent=EVM0011814.1
Contig00802	igv_manual	exon	12197	13200	.	+	.	Parent=EVM0011814.2
Contig00802	igv_manual	CDS	12197	13200	.	+	.	Parent=EVM0011814.2
Contig00802	igv_manual	gene	15557	22854	.	+	.	ID=EVM0000239
Contig00802	igv_manual	mRNA	15557	22854	.	+	.	ID=EVM0000239.1;Parent=EVM0000239
Contig00802	igv_manual	exon	15557	15563	.	+	.	Parent=EVM0000239.1
Contig00802	igv_manual	CDS	15557	15563	.	+	.	Parent=EVM0000239.1
Contig00802	igv_manual	exon	16100	16270	.	+	.	Parent=EVM0000239.1
Contig00802	igv_manual	CDS	16100	16270	.	+	.	Parent=EVM0000239.1
Contig00802	igv_manual	exon	17123	17290	.	+	.	Parent=EVM0000239.1
Contig00802	igv_manual	CDS	17123	17290	.	+	.	Parent=EVM0000239.1
Contig00802	igv_manual	exon	21326	21508	.	+	.	Parent=EVM0000239.1
Contig00802	igv_manual	CDS	21326	21508	.	+	.	Parent=EVM0000239.1
Contig00802	igv_manual	exon	22331	22425	.	+	.	Parent=EVM0000239.1
Contig00802	igv_manual	CDS	22331	22425	.	+	.	Parent=EVM0000239.1
Contig00802	igv_manual	exon	22468	22614	.	+	.	Parent=EVM0000239.1
Contig00802	igv_manual	CDS	22468	22614	.	+	.	Parent=EVM0000239.1
Contig00802	igv_manual	exon	22708	22854	.	+	.	Parent=EVM0000239.1
Contig00802	igv_manual	CDS	22708	22854	.	+	.	Parent=EVM0000239.1
Contig00802	igv_manual	gene	24508	25280	.	+	.	ID=EVM0003458
Contig00802	igv_manual	mRNA	24508	25280	.	+	.	ID=EVM0003458.1;Parent=EVM0003458
Contig00802	igv_manual	exon	24508	24626	.	+	.	Parent=EVM0003458.1
Contig00802	igv_manual	CDS	24508	24626	.	+	.	Parent=EVM0003458.1
Contig00802	igv_manual	mRNA	24508	25280	.	+	.	ID=EVM0003458.2;Parent=EVM0003458
Contig00802	igv_manual	exon	24508	24626	.	+	.	Parent=EVM0003458.2
Contig00802	igv_manual	CDS	24508	24626	.	+	.	Parent=EVM0003458.2
Contig00802	igv_manual	exon	24669	24935	.	+	.	Parent=EVM0003458.1
Contig00802	igv_manual	CDS	24669	24935	.	+	.	Parent=EVM0003458.1
Contig00802	igv_manual	exon	24669	24935	.	+	.	Parent=EVM0003458.2
Contig00802	igv_manual	CDS	24669	24935	.	+	.	Parent=EVM0003458.2
Contig00802	igv_manual	exon	25136	25280	.	+	.	Parent=EVM0003458.1
Contig00802	igv_manual	CDS	25136	25280	.	+	.	Parent=EVM0003458.1
Contig00802	igv_manual	exon	25136	25280	.	+	.	Parent=EVM0003458.2
Contig00802	igv_manual	CDS	25136	25280	.	+	.	Parent=EVM0003458.2
Contig00802	igv_manual	gene	26273	28691	.	+	.	ID=EVM0002806
Contig00802	igv_manual	mRNA	26273	28691	.	+	.	ID=EVM0002806.1;Parent=EVM0002806
Contig00802	igv_manual	five_prime_UTR	26273	26325	.	+	.	Parent=EVM0002806.1
Contig00802	igv_manual	exon	26273	27047	.	+	.	Parent=EVM0002806.1
Contig00802	igv_manual	mRNA	26273	28691	.	+	.	ID=EVM0002806.2;Parent=EVM0002806
Contig00802	igv_manual	five_prime_UTR	26273	26325	.	+	.	Parent=EVM0002806.2
Contig00802	igv_manual	exon	26273	27047	.	+	.	Parent=EVM0002806.2
Contig00802	igv_manual	CDS	26326	27047	.	+	.	Parent=EVM0002806.1
Contig00802	igv_manual	CDS	26326	27047	.	+	.	Parent=EVM0002806.2
Contig00802	igv_manual	exon	27758	27886	.	+	.	Parent=EVM0002806.1
Contig00802	igv_manual	CDS	27758	27886	.	+	.	Parent=EVM0002806.1
Contig00802	igv_manual	exon	27758	27886	.	+	.	Parent=EVM0002806.2
Contig00802	igv_manual	CDS	27758	27886	.	+	.	Parent=EVM0002806.2
Contig00802	igv_manual	exon	27919	28691	.	+	.	Parent=EVM0002806.1
Contig00802	igv_manual	CDS	27919	28534	.	+	.	Parent=EVM0002806.1
Contig00802	igv_manual	exon	27919	28691	.	+	.	Parent=EVM0002806.2
Contig00802	igv_manual	CDS	27919	28534	.	+	.	Parent=EVM0002806.2
Contig00802	igv_manual	three_prime_UTR	28535	28691	.	+	.	Parent=EVM0002806.1
Contig00802	igv_manual	three_prime_UTR	28535	28691	.	+	.	Parent=EVM0002806.2
Contig00802	igv_manual	gene	29811	36639	.	-	.	ID=EVM0021634
Contig00802	igv_manual	mRNA	29811	36639	.	-	.	ID=EVM0021634.1;Parent=EVM0021634
Contig00802	igv_manual	exon	29811	30430	.	-	.	Parent=EVM0021634.1
Contig00802	igv_manual	CDS	29811	30430	.	-	.	Parent=EVM0021634.1
Contig00802	igv_manual	mRNA	29811	36639	.	-	.	ID=EVM0021634.2;Parent=EVM0021634
Contig00802	igv_manual	exon	29811	30430	.	-	.	Parent=EVM0021634.2
Contig00802	igv_manual	CDS	29811	30430	.	-	.	Parent=EVM0021634.2
Contig00802	igv_manual	exon	32004	32162	.	-	.	Parent=EVM0021634.1
Contig00802	igv_manual	CDS	32004	32162	.	-	.	Parent=EVM0021634.1
Contig00802	igv_manual	exon	32004	32162	.	-	.	Parent=EVM0021634.2
Contig00802	igv_manual	CDS	32004	32162	.	-	.	Parent=EVM0021634.2
Contig00802	igv_manual	exon	32197	32898	.	-	.	Parent=EVM0021634.1
Contig00802	igv_manual	CDS	32197	32898	.	-	.	Parent=EVM0021634.1
Contig00802	igv_manual	exon	32197	32898	.	-	.	Parent=EVM0021634.2
Contig00802	igv_manual	CDS	32197	32898	.	-	.	Parent=EVM0021634.2
Contig00802	igv_manual	exon	32967	36639	.	-	.	Parent=EVM0021634.1
Contig00802	igv_manual	CDS	32967	36639	.	-	.	Parent=EVM0021634.1
Contig00802	igv_manual	exon	32967	36639	.	-	.	Parent=EVM0021634.2
Contig00802	igv_manual	CDS	32967	36639	.	-	.	Parent=EVM0021634.2
Contig00802	igv_manual	gene	36967	37247	.	+	.	ID=EVM0019925
Contig00802	igv_manual	mRNA	36967	37247	.	+	.	ID=EVM0019925.1;Parent=EVM0019925
Contig00802	igv_manual	exon	36967	37104	.	+	.	Parent=EVM0019925.1
Contig00802	igv_manual	CDS	36967	37104	.	+	.	Parent=EVM0019925.1
Contig00802	igv_manual	mRNA	36967	37247	.	+	.	ID=EVM0019925.2;Parent=EVM0019925
Contig00802	igv_manual	exon	36967	37104	.	+	.	Parent=EVM0019925.2
Contig00802	igv_manual	CDS	36967	37104	.	+	.	Parent=EVM0019925.2
Contig00802	igv_manual	exon	37140	37247	.	+	.	Parent=EVM0019925.1
Contig00802	igv_manual	CDS	37140	37247	.	+	.	Parent=EVM0019925.1
Contig00802	igv_manual	exon	37140	37247	.	+	.	Parent=EVM0019925.2
Contig00802	igv_manual	CDS	37140	37247	.	+	.	Parent=EVM0019925.2
Contig00802	igv_manual	gene	37266	38744	.	+	.	ID=EVM0028933
Contig00802	igv_manual	mRNA	37266	38744	.	+	.	ID=EVM0028933.1;Parent=EVM0028933
Contig00802	igv_manual	exon	37266	37656	.	+	.	Parent=EVM0028933.1
Contig00802	igv_manual	CDS	37266	37656	.	+	.	Parent=EVM0028933.1
Contig00802	igv_manual	mRNA	37266	38744	.	+	.	ID=EVM0028933.2;Parent=EVM0028933
Contig00802	igv_manual	exon	37266	37656	.	+	.	Parent=EVM0028933.2
Contig00802	igv_manual	CDS	37266	37656	.	+	.	Parent=EVM0028933.2
Contig00802	igv_manual	exon	38327	38482	.	+	.	Parent=EVM0028933.1
Contig00802	igv_manual	CDS	38327	38482	.	+	.	Parent=EVM0028933.1
Contig00802	igv_manual	exon	38327	38482	.	+	.	Parent=EVM0028933.2
Contig00802	igv_manual	CDS	38327	38482	.	+	.	Parent=EVM0028933.2
Contig00802	igv_manual	exon	38512	38744	.	+	.	Parent=EVM0028933.1
Contig00802	igv_manual	CDS	38512	38744	.	+	.	Parent=EVM0028933.1
Contig00802	igv_manual	exon	38512	38744	.	+	.	Parent=EVM0028933.2
Contig00802	igv_manual	CDS	38512	38744	.	+	.	Parent=EVM0028933.2
Contig00802	igv_manual	gene	39336	40395	.	-	.	ID=EVM0007433
Contig00802	igv_manual	mRNA	39336	40395	.	-	.	ID=EVM0007433.1;Parent=EVM0007433
Contig00802	igv_manual	exon	39336	39712	.	-	.	Parent=EVM0007433.1
Contig00802	igv_manual	CDS	39336	39712	.	-	.	Parent=EVM0007433.1
Contig00802	igv_manual	mRNA	39336	40395	.	-	.	ID=EVM0007433.2;Parent=EVM0007433
Contig00802	igv_manual	exon	39336	39712	.	-	.	Parent=EVM0007433.2
Contig00802	igv_manual	CDS	39336	39712	.	-	.	Parent=EVM0007433.2
Contig00802	igv_manual	exon	39750	40395	.	-	.	Parent=EVM0007433.1
Contig00802	igv_manual	CDS	39750	40395	.	-	.	Parent=EVM0007433.1
Contig00802	igv_manual	exon	39750	40395	.	-	.	Parent=EVM0007433.2
Contig00802	igv_manual	CDS	39750	40395	.	-	.	Parent=EVM0007433.2
Contig00802	igv_manual	gene	40957	43229	.	-	.	ID=EVM0029560
Contig00802	igv_manual	mRNA	40957	43229	.	-	.	ID=EVM0029560.1;Parent=EVM0029560
Contig00802	igv_manual	exon	40957	43229	.	-	.	Parent=EVM0029560.1
Contig00802	igv_manual	CDS	40957	42465	.	-	.	Parent=EVM0029560.1
Contig00802	igv_manual	mRNA	40957	43229	.	-	.	ID=EVM0029560.2;Parent=EVM0029560
Contig00802	igv_manual	exon	40957	43229	.	-	.	Parent=EVM0029560.2
Contig00802	igv_manual	CDS	40957	42465	.	-	.	Parent=EVM0029560.2
Contig00802	igv_manual	five_prime_UTR	42466	43229	.	-	.	Parent=EVM0029560.1
Contig00802	igv_manual	five_prime_UTR	42466	43229	.	-	.	Parent=EVM0029560.2
Contig00802	igv_manual	gene	44276	44507	.	-	.	ID=EVM0010440
Contig00802	igv_manual	mRNA	44276	44507	.	-	.	ID=EVM0010440.1;Parent=EVM0010440
Contig00802	igv_manual	exon	44276	44460	.	-	.	Parent=EVM0010440.1
Contig00802	igv_manual	CDS	44276	44460	.	-	.	Parent=EVM0010440.1
Contig00802	igv_manual	mRNA	44276	44507	.	-	.	ID=EVM0010440.2;Parent=EVM0010440
Contig00802	igv_manual	exon	44276	44460	.	-	.	Parent=EVM0010440.2
Contig00802	igv_manual	CDS	44276	44460	.	-	.	Parent=EVM0010440.2
Contig00802	igv_manual	exon	44501	44507	.	-	.	Parent=EVM0010440.1
Contig00802	igv_manual	CDS	44501	44507	.	-	.	Parent=EVM0010440.1
Contig00802	igv_manual	exon	44501	44507	.	-	.	Parent=EVM0010440.2
Contig00802	igv_manual	CDS	44501	44507	.	-	.	Parent=EVM0010440.2
Contig00802	igv_manual	gene	47382	47567	.	+	.	ID=EVM0029130
Contig00802	igv_manual	mRNA	47382	47567	.	+	.	ID=EVM0029130.1;Parent=EVM0029130
Contig00802	igv_manual	exon	47382	47567	.	+	.	Parent=EVM0029130.1
Contig00802	igv_manual	CDS	47382	47567	.	+	.	Parent=EVM0029130.1
Contig00802	igv_manual	mRNA	47382	47567	.	+	.	ID=EVM0029130.2;Parent=EVM0029130
Contig00802	igv_manual	exon	47382	47567	.	+	.	Parent=EVM0029130.2
Contig00802	igv_manual	CDS	47382	47567	.	+	.	Parent=EVM0029130.2
Contig00802	igv_manual	gene	50723	51592	.	-	.	ID=EVM0004844
Contig00802	igv_manual	mRNA	50723	51592	.	-	.	ID=EVM0004844.1;Parent=EVM0004844
Contig00802	igv_manual	exon	50723	51592	.	-	.	Parent=EVM0004844.1
Contig00802	igv_manual	CDS	50723	51592	.	-	.	Parent=EVM0004844.1
Contig00802	igv_manual	mRNA	50723	51592	.	-	.	ID=EVM0004844.2;Parent=EVM0004844
Contig00802	igv_manual	exon	50723	51592	.	-	.	Parent=EVM0004844.2
Contig00802	igv_manual	CDS	50723	51592	.	-	.	Parent=EVM0004844.2
Contig00546_ERROPOS98758	igv_manual	gene	70301	76228	.	-	.	ID=EVM0002169
Contig00546_ERROPOS98758	igv_manual	mRNA	70301	76228	.	-	.	ID=EVM0002169.1;Parent=EVM0002169
Contig00546_ERROPOS98758	igv_manual	exon	70301	70371	.	-	.	Parent=EVM0002169.1
Contig00546_ERROPOS98758	igv_manual	CDS	70301	70371	.	-	.	Parent=EVM0002169.1
Contig00546_ERROPOS98758	igv_manual	exon	72414	72506	.	-	.	Parent=EVM0002169.1
Contig00546_ERROPOS98758	igv_manual	CDS	72414	72506	.	-	.	Parent=EVM0002169.1
Contig00546_ERROPOS98758	igv_manual	exon	72742	72851	.	-	.	Parent=EVM0002169.1
Contig00546_ERROPOS98758	igv_manual	CDS	72742	72851	.	-	.	Parent=EVM0002169.1
Contig00546_ERROPOS98758	igv_manual	exon	75957	76228	.	-	.	Parent=EVM0002169.1
Contig00546_ERROPOS98758	igv_manual	CDS	75957	76228	.	-	.	Parent=EVM0002169.1
Contig00801	igv_manual	gene	19420	20475	.	-	.	ID=EVM0018683
Contig00801	igv_manual	mRNA	19420	20475	.	-	.	ID=EVM0018683.1;Parent=EVM0018683
Contig00801	igv_manual	exon	19420	20475	.	-	.	Parent=EVM0018683.1
Contig00801	igv_manual	three_prime_UTR	19420	19559	.	-	.	Parent=EVM0018683.1
Contig00801	igv_manual	mRNA	19420	20475	.	-	.	ID=EVM0018683.2;Parent=EVM0018683
Contig00801	igv_manual	exon	19420	20475	.	-	.	Parent=EVM0018683.2
Contig00801	igv_manual	three_prime_UTR	19420	19559	.	-	.	Parent=EVM0018683.2
Contig00801	igv_manual	CDS	19560	20267	.	-	.	Parent=EVM0018683.1
Contig00801	igv_manual	CDS	19560	20267	.	-	.	Parent=EVM0018683.2
Contig00801	igv_manual	five_prime_UTR	20268	20475	.	-	.	Parent=EVM0018683.1
Contig00801	igv_manual	five_prime_UTR	20268	20475	.	-	.	Parent=EVM0018683.2
Contig00801	igv_manual	gene	25627	26605	.	+	.	ID=EVM0011033
Contig00801	igv_manual	mRNA	25627	26605	.	+	.	ID=EVM0011033.1;Parent=EVM0011033
Contig00801	igv_manual	exon	25627	25821	.	+	.	Parent=EVM0011033.1
Contig00801	igv_manual	CDS	25627	25821	.	+	.	Parent=EVM0011033.1
Contig00801	igv_manual	exon	26432	26605	.	+	.	Parent=EVM0011033.1
Contig00801	igv_manual	CDS	26432	26605	.	+	.	Parent=EVM0011033.1
Contig00801	igv_manual	gene	40714	42808	.	+	.	ID=EVM0018509
Contig00801	igv_manual	mRNA	40714	42808	.	+	.	ID=EVM0018509.1;Parent=EVM0018509
Contig00801	igv_manual	exon	40714	40892	.	+	.	Parent=EVM0018509.1
Contig00801	igv_manual	CDS	40714	40892	.	+	.	Parent=EVM0018509.1
Contig00801	igv_manual	mRNA	40714	42808	.	+	.	ID=EVM0018509.2;Parent=EVM0018509
Contig00801	igv_manual	exon	40714	40892	.	+	.	Parent=EVM0018509.2
Contig00801	igv_manual	CDS	40714	40892	.	+	.	Parent=EVM0018509.2
Contig00801	igv_manual	exon	42418	42808	.	+	.	Parent=EVM0018509.1
Contig00801	igv_manual	CDS	42418	42808	.	+	.	Parent=EVM0018509.1
Contig00801	igv_manual	exon	42418	42808	.	+	.	Parent=EVM0018509.2
Contig00801	igv_manual	CDS	42418	42808	.	+	.	Parent=EVM0018509.2
Contig00818	igv_manual	gene	9136	11394	.	+	.	ID=EVM0000840
Contig00818	igv_manual	mRNA	9136	11394	.	+	.	ID=EVM0000840.1;Parent=EVM0000840
Contig00818	igv_manual	exon	9136	9240	.	+	.	Parent=EVM0000840.1
Contig00818	igv_manual	CDS	9136	9240	.	+	.	Parent=EVM0000840.1
Contig00818	igv_manual	mRNA	9136	11394	.	+	.	ID=EVM0000840.2;Parent=EVM0000840
Contig00818	igv_manual	exon	9136	9240	.	+	.	Parent=EVM0000840.2
Contig00818	igv_manual	CDS	9136	9240	.	+	.	Parent=EVM0000840.2
Contig00818	igv_manual	exon	9349	10266	.	+	.	Parent=EVM0000840.1
Contig00818	igv_manual	CDS	9349	10266	.	+	.	Parent=EVM0000840.1
Contig00818	igv_manual	exon	9349	10266	.	+	.	Parent=EVM0000840.2
Contig00818	igv_manual	CDS	9349	10266	.	+	.	Parent=EVM0000840.2
Contig00818	igv_manual	exon	10768	11394	.	+	.	Parent=EVM0000840.1
Contig00818	igv_manual	CDS	10768	11394	.	+	.	Parent=EVM0000840.1
Contig00818	igv_manual	exon	10768	11394	.	+	.	Parent=EVM0000840.2
Contig00818	igv_manual	CDS	10768	11394	.	+	.	Parent=EVM0000840.2
Contig00818	igv_manual	gene	28167	31753	.	+	.	ID=EVM0000160
Contig00818	igv_manual	mRNA	28167	31753	.	+	.	ID=EVM0000160.1;Parent=EVM0000160
Contig00818	igv_manual	exon	28167	28215	.	+	.	Parent=EVM0000160.1
Contig00818	igv_manual	CDS	28167	28215	.	+	.	Parent=EVM0000160.1
Contig00818	igv_manual	mRNA	28167	31753	.	+	.	ID=EVM0000160.2;Parent=EVM0000160
Contig00818	igv_manual	exon	28167	28215	.	+	.	Parent=EVM0000160.2
Contig00818	igv_manual	CDS	28167	28215	.	+	.	Parent=EVM0000160.2
Contig00818	igv_manual	exon	29768	30600	.	+	.	Parent=EVM0000160.1
Contig00818	igv_manual	CDS	29768	30600	.	+	.	Parent=EVM0000160.1
Contig00818	igv_manual	exon	29768	30600	.	+	.	Parent=EVM0000160.2
Contig00818	igv_manual	CDS	29768	30600	.	+	.	Parent=EVM0000160.2
Contig00818	igv_manual	exon	31127	31753	.	+	.	Parent=EVM0000160.1
Contig00818	igv_manual	CDS	31127	31753	.	+	.	Parent=EVM0000160.1
Contig00818	igv_manual	exon	31127	31753	.	+	.	Parent=EVM0000160.2
Contig00818	igv_manual	CDS	31127	31753	.	+	.	Parent=EVM0000160.2
Contig00817	igv_manual	gene	4902	8285	.	-	.	ID=EVM0007063
Contig00817	igv_manual	mRNA	4902	8285	.	-	.	ID=EVM0007063.1;Parent=EVM0007063
Contig00817	igv_manual	exon	4902	5117	.	-	.	Parent=EVM0007063.1
Contig00817	igv_manual	CDS	4902	5117	.	-	.	Parent=EVM0007063.1
Contig00817	igv_manual	mRNA	4902	8285	.	-	.	ID=EVM0007063.2;Parent=EVM0007063
Contig00817	igv_manual	exon	4902	5117	.	-	.	Parent=EVM0007063.2
Contig00817	igv_manual	CDS	4902	5117	.	-	.	Parent=EVM0007063.2
Contig00817	igv_manual	exon	5252	5741	.	-	.	Parent=EVM0007063.1
Contig00817	igv_manual	CDS	5252	5741	.	-	.	Parent=EVM0007063.1
Contig00817	igv_manual	exon	5252	5741	.	-	.	Parent=EVM0007063.2
Contig00817	igv_manual	CDS	5252	5741	.	-	.	Parent=EVM0007063.2
Contig00817	igv_manual	exon	6266	6807	.	-	.	Parent=EVM0007063.1
Contig00817	igv_manual	CDS	6266	6807	.	-	.	Parent=EVM0007063.1
Contig00817	igv_manual	exon	6266	6807	.	-	.	Parent=EVM0007063.2
Contig00817	igv_manual	CDS	6266	6807	.	-	.	Parent=EVM0007063.2
Contig00817	igv_manual	exon	7775	7992	.	-	.	Parent=EVM0007063.1
Contig00817	igv_manual	CDS	7775	7992	.	-	.	Parent=EVM0007063.1
Contig00817	igv_manual	exon	7775	7992	.	-	.	Parent=EVM0007063.2
Contig00817	igv_manual	CDS	7775	7992	.	-	.	Parent=EVM0007063.2
Contig00817	igv_manual	exon	8080	8285	.	-	.	Parent=EVM0007063.1
Contig00817	igv_manual	CDS	8080	8155	.	-	.	Parent=EVM0007063.1
Contig00817	igv_manual	exon	8080	8285	.	-	.	Parent=EVM0007063.2
Contig00817	igv_manual	CDS	8080	8155	.	-	.	Parent=EVM0007063.2
Contig00817	igv_manual	five_prime_UTR	8156	8285	.	-	.	Parent=EVM0007063.1
Contig00817	igv_manual	five_prime_UTR	8156	8285	.	-	.	Parent=EVM0007063.2
Contig00817	igv_manual	gene	10950	17236	.	-	.	ID=EVM0004513
Contig00817	igv_manual	mRNA	10950	17236	.	-	.	ID=EVM0004513.1;Parent=EVM0004513
Contig00817	igv_manual	exon	10950	11240	.	-	.	Parent=EVM0004513.1
Contig00817	igv_manual	CDS	10950	11240	.	-	.	Parent=EVM0004513.1
Contig00817	igv_manual	mRNA	10950	17236	.	-	.	ID=EVM0004513.2;Parent=EVM0004513
Contig00817	igv_manual	exon	10950	11240	.	-	.	Parent=EVM0004513.2
Contig00817	igv_manual	CDS	10950	11240	.	-	.	Parent=EVM0004513.2
Contig00817	igv_manual	exon	11294	11724	.	-	.	Parent=EVM0004513.1
Contig00817	igv_manual	CDS	11294	11724	.	-	.	Parent=EVM0004513.1
Contig00817	igv_manual	exon	11294	11724	.	-	.	Parent=EVM0004513.2
Contig00817	igv_manual	CDS	11294	11724	.	-	.	Parent=EVM0004513.2
Contig00817	igv_manual	exon	11756	11805	.	-	.	Parent=EVM0004513.1
Contig00817	igv_manual	CDS	11756	11805	.	-	.	Parent=EVM0004513.1
Contig00817	igv_manual	exon	11756	11805	.	-	.	Parent=EVM0004513.2
Contig00817	igv_manual	CDS	11756	11805	.	-	.	Parent=EVM0004513.2
Contig00817	igv_manual	exon	12464	12795	.	-	.	Parent=EVM0004513.1
Contig00817	igv_manual	CDS	12464	12795	.	-	.	Parent=EVM0004513.1
Contig00817	igv_manual	exon	12464	12795	.	-	.	Parent=EVM0004513.2
Contig00817	igv_manual	CDS	12464	12795	.	-	.	Parent=EVM0004513.2
Contig00817	igv_manual	exon	16860	17108	.	-	.	Parent=EVM0004513.1
Contig00817	igv_manual	CDS	16860	17108	.	-	.	Parent=EVM0004513.1
Contig00817	igv_manual	exon	16860	17108	.	-	.	Parent=EVM0004513.2
Contig00817	igv_manual	CDS	16860	17108	.	-	.	Parent=EVM0004513.2
Contig00817	igv_manual	exon	17162	17236	.	-	.	Parent=EVM0004513.1
Contig00817	igv_manual	CDS	17162	17236	.	-	.	Parent=EVM0004513.1
Contig00817	igv_manual	exon	17162	17236	.	-	.	Parent=EVM0004513.2
Contig00817	igv_manual	CDS	17162	17236	.	-	.	Parent=EVM0004513.2
Contig00816	igv_manual	gene	44426	46154	.	+	.	ID=EVM0009409
Contig00816	igv_manual	mRNA	44426	46154	.	+	.	ID=EVM0009409.1;Parent=EVM0009409
Contig00816	igv_manual	exon	44426	44497	.	+	.	Parent=EVM0009409.1
Contig00816	igv_manual	CDS	44426	44497	.	+	.	Parent=EVM0009409.1
Contig00816	igv_manual	exon	45857	45915	.	+	.	Parent=EVM0009409.1
Contig00816	igv_manual	CDS	45857	45915	.	+	.	Parent=EVM0009409.1
Contig00816	igv_manual	exon	46010	46154	.	+	.	Parent=EVM0009409.1
Contig00816	igv_manual	CDS	46010	46154	.	+	.	Parent=EVM0009409.1
Contig00814	igv_manual	gene	25256	31251	.	-	.	ID=EVM0031246
Contig00814	igv_manual	mRNA	25256	31251	.	-	.	ID=EVM0031246.1;Parent=EVM0031246
Contig00814	igv_manual	exon	25256	25759	.	-	.	Parent=EVM0031246.1
Contig00814	igv_manual	three_prime_UTR	25256	25759	.	-	.	Parent=EVM0031246.1
Contig00814	igv_manual	mRNA	25256	31251	.	-	.	ID=EVM0031246.2;Parent=EVM0031246
Contig00814	igv_manual	exon	25256	25759	.	-	.	Parent=EVM0031246.2
Contig00814	igv_manual	three_prime_UTR	25256	25759	.	-	.	Parent=EVM0031246.2
Contig00814	igv_manual	exon	26227	26474	.	-	.	Parent=EVM0031246.1
Contig00814	igv_manual	three_prime_UTR	26227	26261	.	-	.	Parent=EVM0031246.1
Contig00814	igv_manual	exon	26227	26474	.	-	.	Parent=EVM0031246.2
Contig00814	igv_manual	three_prime_UTR	26227	26261	.	-	.	Parent=EVM0031246.2
Contig00814	igv_manual	CDS	26262	26474	.	-	.	Parent=EVM0031246.1
Contig00814	igv_manual	CDS	26262	26474	.	-	.	Parent=EVM0031246.2
Contig00814	igv_manual	exon	26630	26774	.	-	.	Parent=EVM0031246.1
Contig00814	igv_manual	CDS	26630	26774	.	-	.	Parent=EVM0031246.1
Contig00814	igv_manual	exon	26630	26774	.	-	.	Parent=EVM0031246.2
Contig00814	igv_manual	CDS	26630	26774	.	-	.	Parent=EVM0031246.2
Contig00814	igv_manual	exon	29243	29461	.	-	.	Parent=EVM0031246.1
Contig00814	igv_manual	CDS	29243	29461	.	-	.	Parent=EVM0031246.1
Contig00814	igv_manual	exon	29243	29461	.	-	.	Parent=EVM0031246.2
Contig00814	igv_manual	CDS	29243	29461	.	-	.	Parent=EVM0031246.2
Contig00814	igv_manual	exon	29589	29964	.	-	.	Parent=EVM0031246.1
Contig00814	igv_manual	CDS	29589	29964	.	-	.	Parent=EVM0031246.1
Contig00814	igv_manual	exon	29589	29964	.	-	.	Parent=EVM0031246.2
Contig00814	igv_manual	CDS	29589	29964	.	-	.	Parent=EVM0031246.2
Contig00814	igv_manual	exon	30121	30385	.	-	.	Parent=EVM0031246.1
Contig00814	igv_manual	CDS	30121	30385	.	-	.	Parent=EVM0031246.1
Contig00814	igv_manual	exon	30121	30385	.	-	.	Parent=EVM0031246.2
Contig00814	igv_manual	CDS	30121	30385	.	-	.	Parent=EVM0031246.2
Contig00814	igv_manual	exon	31029	31251	.	-	.	Parent=EVM0031246.1
Contig00814	igv_manual	CDS	31029	31133	.	-	.	Parent=EVM0031246.1
Contig00814	igv_manual	exon	31029	31251	.	-	.	Parent=EVM0031246.2
Contig00814	igv_manual	CDS	31029	31133	.	-	.	Parent=EVM0031246.2
Contig00814	igv_manual	five_prime_UTR	31134	31251	.	-	.	Parent=EVM0031246.1
Contig00814	igv_manual	five_prime_UTR	31134	31251	.	-	.	Parent=EVM0031246.2
Contig00813	igv_manual	gene	12795	46065	.	-	.	ID=EVM0015617
Contig00813	igv_manual	mRNA	12795	46065	.	-	.	ID=EVM0015617.1;Parent=EVM0015617
Contig00813	igv_manual	exon	12795	12938	.	-	.	Parent=EVM0015617.1
Contig00813	igv_manual	CDS	12795	12938	.	-	.	Parent=EVM0015617.1
Contig00813	igv_manual	mRNA	12795	46065	.	-	.	ID=EVM0015617.2;Parent=EVM0015617
Contig00813	igv_manual	exon	12795	12938	.	-	.	Parent=EVM0015617.2
Contig00813	igv_manual	CDS	12795	12938	.	-	.	Parent=EVM0015617.2
Contig00813	igv_manual	exon	14023	14131	.	-	.	Parent=EVM0015617.1
Contig00813	igv_manual	CDS	14023	14131	.	-	.	Parent=EVM0015617.1
Contig00813	igv_manual	exon	14023	14131	.	-	.	Parent=EVM0015617.2
Contig00813	igv_manual	CDS	14023	14131	.	-	.	Parent=EVM0015617.2
Contig00813	igv_manual	exon	19839	20419	.	-	.	Parent=EVM0015617.1
Contig00813	igv_manual	CDS	19839	20419	.	-	.	Parent=EVM0015617.1
Contig00813	igv_manual	exon	19839	20419	.	-	.	Parent=EVM0015617.2
Contig00813	igv_manual	CDS	19839	20419	.	-	.	Parent=EVM0015617.2
Contig00813	igv_manual	exon	43384	44160	.	-	.	Parent=EVM0015617.1
Contig00813	igv_manual	CDS	43384	44160	.	-	.	Parent=EVM0015617.1
Contig00813	igv_manual	exon	43384	44160	.	-	.	Parent=EVM0015617.2
Contig00813	igv_manual	CDS	43384	44160	.	-	.	Parent=EVM0015617.2
Contig00813	igv_manual	exon	44312	44434	.	-	.	Parent=EVM0015617.1
Contig00813	igv_manual	CDS	44312	44434	.	-	.	Parent=EVM0015617.1
Contig00813	igv_manual	exon	44312	44434	.	-	.	Parent=EVM0015617.2
Contig00813	igv_manual	CDS	44312	44434	.	-	.	Parent=EVM0015617.2
Contig00813	igv_manual	exon	44693	44781	.	-	.	Parent=EVM0015617.1
Contig00813	igv_manual	CDS	44693	44781	.	-	.	Parent=EVM0015617.1
Contig00813	igv_manual	exon	44693	44781	.	-	.	Parent=EVM0015617.2
Contig00813	igv_manual	CDS	44693	44781	.	-	.	Parent=EVM0015617.2
Contig00813	igv_manual	exon	44869	45806	.	-	.	Parent=EVM0015617.1
Contig00813	igv_manual	CDS	44869	45806	.	-	.	Parent=EVM0015617.1
Contig00813	igv_manual	exon	44869	45806	.	-	.	Parent=EVM0015617.2
Contig00813	igv_manual	CDS	44869	45806	.	-	.	Parent=EVM0015617.2
Contig00813	igv_manual	exon	46037	46065	.	-	.	Parent=EVM0015617.1
Contig00813	igv_manual	CDS	46037	46065	.	-	.	Parent=EVM0015617.1
Contig00813	igv_manual	exon	46037	46065	.	-	.	Parent=EVM0015617.2
Contig00813	igv_manual	CDS	46037	46065	.	-	.	Parent=EVM0015617.2
Contig00812	igv_manual	gene	51769	52077	.	+	.	ID=EVM0028703
Contig00812	igv_manual	mRNA	51769	52077	.	+	.	ID=EVM0028703.1;Parent=EVM0028703
Contig00812	igv_manual	exon	51769	52077	.	+	.	Parent=EVM0028703.1
Contig00812	igv_manual	CDS	51769	52077	.	+	.	Parent=EVM0028703.1
Contig00812	igv_manual	mRNA	51769	52077	.	+	.	ID=EVM0028703.2;Parent=EVM0028703
Contig00812	igv_manual	exon	51769	52077	.	+	.	Parent=EVM0028703.2
Contig00812	igv_manual	CDS	51769	52077	.	+	.	Parent=EVM0028703.2
Contig00636_ERROPOS71395	igv_manual	gene	35307	35821	.	+	.	ID=EVM0006009
Contig00636_ERROPOS71395	igv_manual	mRNA	35307	35821	.	+	.	ID=EVM0006009.1;Parent=EVM0006009
Contig00636_ERROPOS71395	igv_manual	exon	35307	35566	.	+	.	Parent=EVM0006009.1
Contig00636_ERROPOS71395	igv_manual	CDS	35307	35566	.	+	.	Parent=EVM0006009.1
Contig00636_ERROPOS71395	igv_manual	exon	35773	35821	.	+	.	Parent=EVM0006009.1
Contig00636_ERROPOS71395	igv_manual	CDS	35773	35821	.	+	.	Parent=EVM0006009.1
Contig00636_ERROPOS71395	igv_manual	gene	48031	48843	.	-	.	ID=EVM0003353
Contig00636_ERROPOS71395	igv_manual	mRNA	48031	48843	.	-	.	ID=EVM0003353.1;Parent=EVM0003353
Contig00636_ERROPOS71395	igv_manual	exon	48031	48445	.	-	.	Parent=EVM0003353.1
Contig00636_ERROPOS71395	igv_manual	CDS	48031	48445	.	-	.	Parent=EVM0003353.1
Contig00636_ERROPOS71395	igv_manual	mRNA	48031	48843	.	-	.	ID=EVM0003353.2;Parent=EVM0003353
Contig00636_ERROPOS71395	igv_manual	exon	48031	48445	.	-	.	Parent=EVM0003353.2
Contig00636_ERROPOS71395	igv_manual	CDS	48031	48445	.	-	.	Parent=EVM0003353.2
Contig00636_ERROPOS71395	igv_manual	exon	48497	48573	.	-	.	Parent=EVM0003353.1
Contig00636_ERROPOS71395	igv_manual	CDS	48497	48573	.	-	.	Parent=EVM0003353.1
Contig00636_ERROPOS71395	igv_manual	exon	48497	48573	.	-	.	Parent=EVM0003353.2
Contig00636_ERROPOS71395	igv_manual	CDS	48497	48573	.	-	.	Parent=EVM0003353.2
Contig00636_ERROPOS71395	igv_manual	exon	48646	48843	.	-	.	Parent=EVM0003353.1
Contig00636_ERROPOS71395	igv_manual	CDS	48646	48843	.	-	.	Parent=EVM0003353.1
Contig00636_ERROPOS71395	igv_manual	exon	48646	48843	.	-	.	Parent=EVM0003353.2
Contig00636_ERROPOS71395	igv_manual	CDS	48646	48843	.	-	.	Parent=EVM0003353.2
Contig00636_ERROPOS71395	igv_manual	gene	59816	62784	.	-	.	ID=EVM0020766
Contig00636_ERROPOS71395	igv_manual	mRNA	59816	62784	.	-	.	ID=EVM0020766.1;Parent=EVM0020766
Contig00636_ERROPOS71395	igv_manual	exon	59816	60243	.	-	.	Parent=EVM0020766.1
Contig00636_ERROPOS71395	igv_manual	CDS	59816	60243	.	-	.	Parent=EVM0020766.1
Contig00636_ERROPOS71395	igv_manual	mRNA	59816	62784	.	-	.	ID=EVM0020766.2;Parent=EVM0020766
Contig00636_ERROPOS71395	igv_manual	exon	59816	60243	.	-	.	Parent=EVM0020766.2
Contig00636_ERROPOS71395	igv_manual	CDS	59816	60243	.	-	.	Parent=EVM0020766.2
Contig00636_ERROPOS71395	igv_manual	exon	60316	61089	.	-	.	Parent=EVM0020766.1
Contig00636_ERROPOS71395	igv_manual	CDS	60316	61089	.	-	.	Parent=EVM0020766.1
Contig00636_ERROPOS71395	igv_manual	exon	60316	61089	.	-	.	Parent=EVM0020766.2
Contig00636_ERROPOS71395	igv_manual	CDS	60316	61089	.	-	.	Parent=EVM0020766.2
Contig00636_ERROPOS71395	igv_manual	exon	62781	62784	.	-	.	Parent=EVM0020766.1
Contig00636_ERROPOS71395	igv_manual	CDS	62781	62784	.	-	.	Parent=EVM0020766.1
Contig00636_ERROPOS71395	igv_manual	exon	62781	62784	.	-	.	Parent=EVM0020766.2
Contig00636_ERROPOS71395	igv_manual	CDS	62781	62784	.	-	.	Parent=EVM0020766.2
Contig00811	igv_manual	gene	1673	9146	.	+	.	ID=EVM0015043
Contig00811	igv_manual	mRNA	1673	9146	.	+	.	ID=EVM0015043.1;Parent=EVM0015043
Contig00811	igv_manual	exon	1673	1714	.	+	.	Parent=EVM0015043.1
Contig00811	igv_manual	CDS	1673	1714	.	+	.	Parent=EVM0015043.1
Contig00811	igv_manual	exon	1785	1811	.	+	.	Parent=EVM0015043.1
Contig00811	igv_manual	CDS	1785	1811	.	+	.	Parent=EVM0015043.1
Contig00811	igv_manual	exon	8748	8837	.	+	.	Parent=EVM0015043.1
Contig00811	igv_manual	CDS	8748	8837	.	+	.	Parent=EVM0015043.1
Contig00811	igv_manual	exon	9033	9146	.	+	.	Parent=EVM0015043.1
Contig00811	igv_manual	CDS	9033	9146	.	+	.	Parent=EVM0015043.1
Contig00811	igv_manual	gene	14693	22669	.	-	.	ID=EVM0031054
Contig00811	igv_manual	mRNA	14693	22216	.	-	.	ID=EVM0031054.3;Parent=EVM0031054
Contig00811	igv_manual	exon	14693	15351	.	-	.	Parent=EVM0031054.3
Contig00811	igv_manual	three_prime_UTR	14693	15240	.	-	.	Parent=EVM0031054.3
Contig00811	igv_manual	mRNA	14693	22216	.	-	.	ID=EVM0031054.5;Parent=EVM0031054
Contig00811	igv_manual	exon	14693	15351	.	-	.	Parent=EVM0031054.5
Contig00811	igv_manual	three_prime_UTR	14693	15240	.	-	.	Parent=EVM0031054.5
Contig00811	igv_manual	mRNA	15150	22669	.	-	.	ID=EVM0031054.1;Parent=EVM0031054
Contig00811	igv_manual	exon	15150	15336	.	-	.	Parent=EVM0031054.1
Contig00811	igv_manual	three_prime_UTR	15150	15240	.	-	.	Parent=EVM0031054.1
Contig00811	igv_manual	mRNA	15150	22216	.	-	.	ID=EVM0031054.2;Parent=EVM0031054
Contig00811	igv_manual	exon	15150	15336	.	-	.	Parent=EVM0031054.2
Contig00811	igv_manual	three_prime_UTR	15150	15336	.	-	.	Parent=EVM0031054.2
Contig00811	igv_manual	mRNA	15150	22669	.	-	.	ID=EVM0031054.4;Parent=EVM0031054
Contig00811	igv_manual	exon	15150	15336	.	-	.	Parent=EVM0031054.4
Contig00811	igv_manual	three_prime_UTR	15150	15240	.	-	.	Parent=EVM0031054.4
Contig00811	igv_manual	mRNA	15150	22216	.	-	.	ID=EVM0031054.6;Parent=EVM0031054
Contig00811	igv_manual	exon	15150	15336	.	-	.	Parent=EVM0031054.6
Contig00811	igv_manual	three_prime_UTR	15150	15336	.	-	.	Parent=EVM0031054.6
Contig00811	igv_manual	CDS	15241	15336	.	-	.	Parent=EVM0031054.1
Contig00811	igv_manual	CDS	15241	15351	.	-	.	Parent=EVM0031054.3
Contig00811	igv_manual	CDS	15241	15336	.	-	.	Parent=EVM0031054.4
Contig00811	igv_manual	CDS	15241	15351	.	-	.	Parent=EVM0031054.5
Contig00811	igv_manual	exon	16181	16372	.	-	.	Parent=EVM0031054.1
Contig00811	igv_manual	CDS	16181	16372	.	-	.	Parent=EVM0031054.1
Contig00811	igv_manual	exon	16181	17425	.	-	.	Parent=EVM0031054.2
Contig00811	igv_manual	three_prime_UTR	16181	17263	.	-	.	Parent=EVM0031054.2
Contig00811	igv_manual	exon	16181	16372	.	-	.	Parent=EVM0031054.3
Contig00811	igv_manual	CDS	16181	16372	.	-	.	Parent=EVM0031054.3
Contig00811	igv_manual	exon	16181	16372	.	-	.	Parent=EVM0031054.4
Contig00811	igv_manual	CDS	16181	16372	.	-	.	Parent=EVM0031054.4
Contig00811	igv_manual	exon	16181	16372	.	-	.	Parent=EVM0031054.5
Contig00811	igv_manual	CDS	16181	16372	.	-	.	Parent=EVM0031054.5
Contig00811	igv_manual	exon	16181	17425	.	-	.	Parent=EVM0031054.6
Contig00811	igv_manual	three_prime_UTR	16181	17263	.	-	.	Parent=EVM0031054.6
Contig00811	igv_manual	CDS	17264	17425	.	-	.	Parent=EVM0031054.2
Contig00811	igv_manual	CDS	17264	17425	.	-	.	Parent=EVM0031054.6
Contig00811	igv_manual	exon	17270	17425	.	-	.	Parent=EVM0031054.1
Contig00811	igv_manual	CDS	17270	17425	.	-	.	Parent=EVM0031054.1
Contig00811	igv_manual	exon	17270	17425	.	-	.	Parent=EVM0031054.3
Contig00811	igv_manual	CDS	17270	17425	.	-	.	Parent=EVM0031054.3
Contig00811	igv_manual	exon	17270	17425	.	-	.	Parent=EVM0031054.4
Contig00811	igv_manual	CDS	17270	17425	.	-	.	Parent=EVM0031054.4
Contig00811	igv_manual	exon	17270	17425	.	-	.	Parent=EVM0031054.5
Contig00811	igv_manual	CDS	17270	17425	.	-	.	Parent=EVM0031054.5
Contig00811	igv_manual	exon	18283	18438	.	-	.	Parent=EVM0031054.1
Contig00811	igv_manual	CDS	18283	18438	.	-	.	Parent=EVM0031054.1
Contig00811	igv_manual	exon	18283	18438	.	-	.	Parent=EVM0031054.2
Contig00811	igv_manual	CDS	18283	18438	.	-	.	Parent=EVM0031054.2
Contig00811	igv_manual	exon	18283	18438	.	-	.	Parent=EVM0031054.3
Contig00811	igv_manual	CDS	18283	18438	.	-	.	Parent=EVM0031054.3
Contig00811	igv_manual	exon	18283	18438	.	-	.	Parent=EVM0031054.4
Contig00811	igv_manual	CDS	18283	18438	.	-	.	Parent=EVM0031054.4
Contig00811	igv_manual	exon	18283	18438	.	-	.	Parent=EVM0031054.5
Contig00811	igv_manual	CDS	18283	18438	.	-	.	Parent=EVM0031054.5
Contig00811	igv_manual	exon	18283	18438	.	-	.	Parent=EVM0031054.6
Contig00811	igv_manual	CDS	18283	18438	.	-	.	Parent=EVM0031054.6
Contig00811	igv_manual	exon	20318	20482	.	-	.	Parent=EVM0031054.1
Contig00811	igv_manual	CDS	20318	20482	.	-	.	Parent=EVM0031054.1
Contig00811	igv_manual	exon	20318	20482	.	-	.	Parent=EVM0031054.2
Contig00811	igv_manual	CDS	20318	20482	.	-	.	Parent=EVM0031054.2
Contig00811	igv_manual	exon	20318	20482	.	-	.	Parent=EVM0031054.3
Contig00811	igv_manual	CDS	20318	20482	.	-	.	Parent=EVM0031054.3
Contig00811	igv_manual	exon	20318	20482	.	-	.	Parent=EVM0031054.4
Contig00811	igv_manual	CDS	20318	20482	.	-	.	Parent=EVM0031054.4
Contig00811	igv_manual	exon	20318	20482	.	-	.	Parent=EVM0031054.5
Contig00811	igv_manual	CDS	20318	20482	.	-	.	Parent=EVM0031054.5
Contig00811	igv_manual	exon	20318	20482	.	-	.	Parent=EVM0031054.6
Contig00811	igv_manual	CDS	20318	20482	.	-	.	Parent=EVM0031054.6
Contig00811	igv_manual	exon	21297	21581	.	-	.	Parent=EVM0031054.1
Contig00811	igv_manual	CDS	21297	21581	.	-	.	Parent=EVM0031054.1
Contig00811	igv_manual	exon	21297	21455	.	-	.	Parent=EVM0031054.2
Contig00811	igv_manual	CDS	21297	21455	.	-	.	Parent=EVM0031054.2
Contig00811	igv_manual	exon	21297	21455	.	-	.	Parent=EVM0031054.3
Contig00811	igv_manual	CDS	21297	21455	.	-	.	Parent=EVM0031054.3
Contig00811	igv_manual	exon	21297	21581	.	-	.	Parent=EVM0031054.4
Contig00811	igv_manual	CDS	21297	21581	.	-	.	Parent=EVM0031054.4
Contig00811	igv_manual	exon	21297	21455	.	-	.	Parent=EVM0031054.5
Contig00811	igv_manual	CDS	21297	21455	.	-	.	Parent=EVM0031054.5
Contig00811	igv_manual	exon	21297	21455	.	-	.	Parent=EVM0031054.6
Contig00811	igv_manual	CDS	21297	21455	.	-	.	Parent=EVM0031054.6
Contig00811	igv_manual	exon	22076	22669	.	-	.	Parent=EVM0031054.1
Contig00811	igv_manual	CDS	22076	22216	.	-	.	Parent=EVM0031054.1
Contig00811	igv_manual	exon	22076	22216	.	-	.	Parent=EVM0031054.2
Contig00811	igv_manual	CDS	22076	22216	.	-	.	Parent=EVM0031054.2
Contig00811	igv_manual	exon	22076	22216	.	-	.	Parent=EVM0031054.3
Contig00811	igv_manual	CDS	22076	22216	.	-	.	Parent=EVM0031054.3
Contig00811	igv_manual	exon	22076	22669	.	-	.	Parent=EVM0031054.4
Contig00811	igv_manual	CDS	22076	22216	.	-	.	Parent=EVM0031054.4
Contig00811	igv_manual	exon	22076	22216	.	-	.	Parent=EVM0031054.5
Contig00811	igv_manual	CDS	22076	22216	.	-	.	Parent=EVM0031054.5
Contig00811	igv_manual	exon	22076	22216	.	-	.	Parent=EVM0031054.6
Contig00811	igv_manual	CDS	22076	22216	.	-	.	Parent=EVM0031054.6
Contig00811	igv_manual	five_prime_UTR	22217	22669	.	-	.	Parent=EVM0031054.1
Contig00811	igv_manual	five_prime_UTR	22217	22669	.	-	.	Parent=EVM0031054.4
Contig00811	igv_manual	gene	36517	37263	.	+	.	ID=EVM0021550
Contig00811	igv_manual	mRNA	36517	37263	.	+	.	ID=EVM0021550.1;Parent=EVM0021550
Contig00811	igv_manual	exon	36517	37263	.	+	.	Parent=EVM0021550.1
Contig00811	igv_manual	CDS	36517	37263	.	+	.	Parent=EVM0021550.1
Contig00811	igv_manual	gene	51823	62342	.	-	.	ID=EVM0021819
Contig00811	igv_manual	mRNA	51823	62342	.	-	.	ID=EVM0021819.1;Parent=EVM0021819
Contig00811	igv_manual	exon	51823	51934	.	-	.	Parent=EVM0021819.1
Contig00811	igv_manual	CDS	51823	51934	.	-	.	Parent=EVM0021819.1
Contig00811	igv_manual	mRNA	51823	62342	.	-	.	ID=EVM0021819.2;Parent=EVM0021819
Contig00811	igv_manual	exon	51823	51934	.	-	.	Parent=EVM0021819.2
Contig00811	igv_manual	CDS	51823	51934	.	-	.	Parent=EVM0021819.2
Contig00811	igv_manual	exon	55899	55966	.	-	.	Parent=EVM0021819.1
Contig00811	igv_manual	CDS	55899	55966	.	-	.	Parent=EVM0021819.1
Contig00811	igv_manual	exon	55899	55966	.	-	.	Parent=EVM0021819.2
Contig00811	igv_manual	CDS	55899	55966	.	-	.	Parent=EVM0021819.2
Contig00811	igv_manual	exon	56919	56978	.	-	.	Parent=EVM0021819.1
Contig00811	igv_manual	CDS	56919	56978	.	-	.	Parent=EVM0021819.1
Contig00811	igv_manual	exon	56919	56978	.	-	.	Parent=EVM0021819.2
Contig00811	igv_manual	CDS	56919	56978	.	-	.	Parent=EVM0021819.2
Contig00811	igv_manual	exon	57119	57348	.	-	.	Parent=EVM0021819.1
Contig00811	igv_manual	CDS	57119	57348	.	-	.	Parent=EVM0021819.1
Contig00811	igv_manual	exon	57119	57348	.	-	.	Parent=EVM0021819.2
Contig00811	igv_manual	CDS	57119	57348	.	-	.	Parent=EVM0021819.2
Contig00811	igv_manual	exon	59021	59108	.	-	.	Parent=EVM0021819.1
Contig00811	igv_manual	CDS	59021	59108	.	-	.	Parent=EVM0021819.1
Contig00811	igv_manual	exon	59021	59108	.	-	.	Parent=EVM0021819.2
Contig00811	igv_manual	CDS	59021	59108	.	-	.	Parent=EVM0021819.2
Contig00811	igv_manual	exon	59217	59339	.	-	.	Parent=EVM0021819.1
Contig00811	igv_manual	CDS	59217	59339	.	-	.	Parent=EVM0021819.1
Contig00811	igv_manual	exon	59217	59339	.	-	.	Parent=EVM0021819.2
Contig00811	igv_manual	CDS	59217	59339	.	-	.	Parent=EVM0021819.2
Contig00811	igv_manual	exon	60193	60366	.	-	.	Parent=EVM0021819.1
Contig00811	igv_manual	CDS	60193	60366	.	-	.	Parent=EVM0021819.1
Contig00811	igv_manual	exon	60193	60366	.	-	.	Parent=EVM0021819.2
Contig00811	igv_manual	CDS	60193	60366	.	-	.	Parent=EVM0021819.2
Contig00811	igv_manual	exon	62235	62342	.	-	.	Parent=EVM0021819.1
Contig00811	igv_manual	CDS	62235	62342	.	-	.	Parent=EVM0021819.1
Contig00811	igv_manual	exon	62235	62342	.	-	.	Parent=EVM0021819.2
Contig00811	igv_manual	CDS	62235	62342	.	-	.	Parent=EVM0021819.2
Contig00811	igv_manual	gene	75848	79312	.	-	.	ID=EVM0022344
Contig00811	igv_manual	mRNA	75848	79312	.	-	.	ID=EVM0022344.1;Parent=EVM0022344
Contig00811	igv_manual	exon	75848	76012	.	-	.	Parent=EVM0022344.1
Contig00811	igv_manual	CDS	75848	76012	.	-	.	Parent=EVM0022344.1
Contig00811	igv_manual	exon	79220	79312	.	-	.	Parent=EVM0022344.1
Contig00811	igv_manual	CDS	79220	79312	.	-	.	Parent=EVM0022344.1
Contig00811	igv_manual	gene	79940	84285	.	-	.	ID=EVM0007066
Contig00811	igv_manual	mRNA	79940	84285	.	-	.	ID=EVM0007066.1;Parent=EVM0007066
Contig00811	igv_manual	exon	79940	80011	.	-	.	Parent=EVM0007066.1
Contig00811	igv_manual	CDS	79940	80011	.	-	.	Parent=EVM0007066.1
Contig00811	igv_manual	mRNA	79940	84285	.	-	.	ID=EVM0007066.2;Parent=EVM0007066
Contig00811	igv_manual	exon	79940	80011	.	-	.	Parent=EVM0007066.2
Contig00811	igv_manual	CDS	79940	80011	.	-	.	Parent=EVM0007066.2
Contig00811	igv_manual	exon	80838	80859	.	-	.	Parent=EVM0007066.1
Contig00811	igv_manual	CDS	80838	80859	.	-	.	Parent=EVM0007066.1
Contig00811	igv_manual	exon	80838	80859	.	-	.	Parent=EVM0007066.2
Contig00811	igv_manual	CDS	80838	80859	.	-	.	Parent=EVM0007066.2
Contig00811	igv_manual	exon	80914	81023	.	-	.	Parent=EVM0007066.1
Contig00811	igv_manual	CDS	80914	81023	.	-	.	Parent=EVM0007066.1
Contig00811	igv_manual	exon	80914	81023	.	-	.	Parent=EVM0007066.2
Contig00811	igv_manual	CDS	80914	81023	.	-	.	Parent=EVM0007066.2
Contig00811	igv_manual	exon	81157	81297	.	-	.	Parent=EVM0007066.1
Contig00811	igv_manual	CDS	81157	81297	.	-	.	Parent=EVM0007066.1
Contig00811	igv_manual	exon	81157	81297	.	-	.	Parent=EVM0007066.2
Contig00811	igv_manual	CDS	81157	81297	.	-	.	Parent=EVM0007066.2
Contig00811	igv_manual	exon	81600	81721	.	-	.	Parent=EVM0007066.1
Contig00811	igv_manual	CDS	81600	81721	.	-	.	Parent=EVM0007066.1
Contig00811	igv_manual	exon	81600	81721	.	-	.	Parent=EVM0007066.2
Contig00811	igv_manual	CDS	81600	81721	.	-	.	Parent=EVM0007066.2
Contig00811	igv_manual	exon	83042	83129	.	-	.	Parent=EVM0007066.1
Contig00811	igv_manual	CDS	83042	83129	.	-	.	Parent=EVM0007066.1
Contig00811	igv_manual	exon	83042	83129	.	-	.	Parent=EVM0007066.2
Contig00811	igv_manual	CDS	83042	83129	.	-	.	Parent=EVM0007066.2
Contig00811	igv_manual	exon	83147	83195	.	-	.	Parent=EVM0007066.1
Contig00811	igv_manual	CDS	83147	83195	.	-	.	Parent=EVM0007066.1
Contig00811	igv_manual	exon	83147	83195	.	-	.	Parent=EVM0007066.2
Contig00811	igv_manual	CDS	83147	83195	.	-	.	Parent=EVM0007066.2
Contig00811	igv_manual	exon	83238	83359	.	-	.	Parent=EVM0007066.1
Contig00811	igv_manual	CDS	83238	83359	.	-	.	Parent=EVM0007066.1
Contig00811	igv_manual	exon	83238	83359	.	-	.	Parent=EVM0007066.2
Contig00811	igv_manual	CDS	83238	83359	.	-	.	Parent=EVM0007066.2
Contig00811	igv_manual	exon	84235	84285	.	-	.	Parent=EVM0007066.1
Contig00811	igv_manual	CDS	84235	84285	.	-	.	Parent=EVM0007066.1
Contig00811	igv_manual	exon	84235	84285	.	-	.	Parent=EVM0007066.2
Contig00811	igv_manual	CDS	84235	84285	.	-	.	Parent=EVM0007066.2
Contig00811	igv_manual	gene	97539	100159	.	+	.	ID=EVM0026749
Contig00811	igv_manual	mRNA	97539	100159	.	+	.	ID=EVM0026749.1;Parent=EVM0026749
Contig00811	igv_manual	exon	97539	97591	.	+	.	Parent=EVM0026749.1
Contig00811	igv_manual	CDS	97539	97591	.	+	.	Parent=EVM0026749.1
Contig00811	igv_manual	mRNA	97539	100159	.	+	.	ID=EVM0026749.2;Parent=EVM0026749
Contig00811	igv_manual	exon	97539	97591	.	+	.	Parent=EVM0026749.2
Contig00811	igv_manual	CDS	97539	97591	.	+	.	Parent=EVM0026749.2
Contig00811	igv_manual	exon	98296	98439	.	+	.	Parent=EVM0026749.1
Contig00811	igv_manual	CDS	98296	98439	.	+	.	Parent=EVM0026749.1
Contig00811	igv_manual	exon	98296	98439	.	+	.	Parent=EVM0026749.2
Contig00811	igv_manual	CDS	98296	98439	.	+	.	Parent=EVM0026749.2
Contig00811	igv_manual	exon	99402	99519	.	+	.	Parent=EVM0026749.1
Contig00811	igv_manual	CDS	99402	99519	.	+	.	Parent=EVM0026749.1
Contig00811	igv_manual	exon	99402	99519	.	+	.	Parent=EVM0026749.2
Contig00811	igv_manual	CDS	99402	99519	.	+	.	Parent=EVM0026749.2
Contig00811	igv_manual	exon	99611	99700	.	+	.	Parent=EVM0026749.1
Contig00811	igv_manual	CDS	99611	99700	.	+	.	Parent=EVM0026749.1
Contig00811	igv_manual	exon	99611	99700	.	+	.	Parent=EVM0026749.2
Contig00811	igv_manual	CDS	99611	99700	.	+	.	Parent=EVM0026749.2
Contig00811	igv_manual	exon	99914	100015	.	+	.	Parent=EVM0026749.1
Contig00811	igv_manual	CDS	99914	100015	.	+	.	Parent=EVM0026749.1
Contig00811	igv_manual	exon	99914	100015	.	+	.	Parent=EVM0026749.2
Contig00811	igv_manual	CDS	99914	100015	.	+	.	Parent=EVM0026749.2
Contig00811	igv_manual	exon	100118	100159	.	+	.	Parent=EVM0026749.1
Contig00811	igv_manual	CDS	100118	100159	.	+	.	Parent=EVM0026749.1
Contig00811	igv_manual	exon	100118	100159	.	+	.	Parent=EVM0026749.2
Contig00811	igv_manual	CDS	100118	100159	.	+	.	Parent=EVM0026749.2
Contig00826	igv_manual	gene	2085	2336	.	-	.	ID=EVM0003403
Contig00826	igv_manual	mRNA	2085	2336	.	-	.	ID=EVM0003403.1;Parent=EVM0003403
Contig00826	igv_manual	exon	2085	2336	.	-	.	Parent=EVM0003403.1
Contig00826	igv_manual	CDS	2085	2336	.	-	.	Parent=EVM0003403.1
Contig00826	igv_manual	mRNA	2085	2336	.	-	.	ID=EVM0003403.2;Parent=EVM0003403
Contig00826	igv_manual	exon	2085	2336	.	-	.	Parent=EVM0003403.2
Contig00826	igv_manual	CDS	2085	2336	.	-	.	Parent=EVM0003403.2
Contig00826	igv_manual	gene	3954	4273	.	+	.	ID=EVM0021242
Contig00826	igv_manual	mRNA	3954	4273	.	+	.	ID=EVM0021242.1;Parent=EVM0021242
Contig00826	igv_manual	exon	3954	4054	.	+	.	Parent=EVM0021242.1
Contig00826	igv_manual	CDS	3954	4054	.	+	.	Parent=EVM0021242.1
Contig00826	igv_manual	mRNA	3954	4273	.	+	.	ID=EVM0021242.2;Parent=EVM0021242
Contig00826	igv_manual	exon	3954	4054	.	+	.	Parent=EVM0021242.2
Contig00826	igv_manual	CDS	3954	4054	.	+	.	Parent=EVM0021242.2
Contig00826	igv_manual	exon	4171	4273	.	+	.	Parent=EVM0021242.1
Contig00826	igv_manual	CDS	4171	4273	.	+	.	Parent=EVM0021242.1
Contig00826	igv_manual	exon	4171	4273	.	+	.	Parent=EVM0021242.2
Contig00826	igv_manual	CDS	4171	4273	.	+	.	Parent=EVM0021242.2
Contig00826	igv_manual	gene	7919	9956	.	-	.	ID=EVM0023105
Contig00826	igv_manual	mRNA	7919	9956	.	-	.	ID=EVM0023105.1;Parent=EVM0023105
Contig00826	igv_manual	exon	7919	8170	.	-	.	Parent=EVM0023105.1
Contig00826	igv_manual	CDS	7919	8170	.	-	.	Parent=EVM0023105.1
Contig00826	igv_manual	mRNA	7919	9956	.	-	.	ID=EVM0023105.2;Parent=EVM0023105
Contig00826	igv_manual	exon	7919	8170	.	-	.	Parent=EVM0023105.2
Contig00826	igv_manual	CDS	7919	8170	.	-	.	Parent=EVM0023105.2
Contig00826	igv_manual	exon	8876	9048	.	-	.	Parent=EVM0023105.1
Contig00826	igv_manual	CDS	8876	9048	.	-	.	Parent=EVM0023105.1
Contig00826	igv_manual	exon	8876	9048	.	-	.	Parent=EVM0023105.2
Contig00826	igv_manual	CDS	8876	9048	.	-	.	Parent=EVM0023105.2
Contig00826	igv_manual	exon	9902	9956	.	-	.	Parent=EVM0023105.1
Contig00826	igv_manual	CDS	9902	9956	.	-	.	Parent=EVM0023105.1
Contig00826	igv_manual	exon	9902	9956	.	-	.	Parent=EVM0023105.2
Contig00826	igv_manual	CDS	9902	9956	.	-	.	Parent=EVM0023105.2
Contig00826	igv_manual	gene	10597	11946	.	+	.	ID=EVM0020617
Contig00826	igv_manual	mRNA	10597	11946	.	+	.	ID=EVM0020617.1;Parent=EVM0020617
Contig00826	igv_manual	exon	10597	10609	.	+	.	Parent=EVM0020617.1
Contig00826	igv_manual	CDS	10597	10609	.	+	.	Parent=EVM0020617.1
Contig00826	igv_manual	mRNA	10597	11946	.	+	.	ID=EVM0020617.2;Parent=EVM0020617
Contig00826	igv_manual	exon	10597	10609	.	+	.	Parent=EVM0020617.2
Contig00826	igv_manual	CDS	10597	10609	.	+	.	Parent=EVM0020617.2
Contig00826	igv_manual	exon	10873	11011	.	+	.	Parent=EVM0020617.1
Contig00826	igv_manual	CDS	10873	11011	.	+	.	Parent=EVM0020617.1
Contig00826	igv_manual	exon	10873	11011	.	+	.	Parent=EVM0020617.2
Contig00826	igv_manual	CDS	10873	11011	.	+	.	Parent=EVM0020617.2
Contig00826	igv_manual	exon	11153	11438	.	+	.	Parent=EVM0020617.1
Contig00826	igv_manual	CDS	11153	11438	.	+	.	Parent=EVM0020617.1
Contig00826	igv_manual	exon	11153	11438	.	+	.	Parent=EVM0020617.2
Contig00826	igv_manual	CDS	11153	11438	.	+	.	Parent=EVM0020617.2
Contig00826	igv_manual	exon	11474	11650	.	+	.	Parent=EVM0020617.1
Contig00826	igv_manual	CDS	11474	11650	.	+	.	Parent=EVM0020617.1
Contig00826	igv_manual	exon	11474	11650	.	+	.	Parent=EVM0020617.2
Contig00826	igv_manual	CDS	11474	11650	.	+	.	Parent=EVM0020617.2
Contig00826	igv_manual	exon	11893	11946	.	+	.	Parent=EVM0020617.1
Contig00826	igv_manual	CDS	11893	11946	.	+	.	Parent=EVM0020617.1
Contig00826	igv_manual	exon	11893	11946	.	+	.	Parent=EVM0020617.2
Contig00826	igv_manual	CDS	11893	11946	.	+	.	Parent=EVM0020617.2
Contig00826	igv_manual	gene	15079	15614	.	+	.	ID=EVM0014528
Contig00826	igv_manual	mRNA	15079	15614	.	+	.	ID=EVM0014528.1;Parent=EVM0014528
Contig00826	igv_manual	exon	15079	15496	.	+	.	Parent=EVM0014528.1
Contig00826	igv_manual	CDS	15079	15496	.	+	.	Parent=EVM0014528.1
Contig00826	igv_manual	mRNA	15079	15614	.	+	.	ID=EVM0014528.2;Parent=EVM0014528
Contig00826	igv_manual	exon	15079	15496	.	+	.	Parent=EVM0014528.2
Contig00826	igv_manual	CDS	15079	15496	.	+	.	Parent=EVM0014528.2
Contig00826	igv_manual	exon	15532	15614	.	+	.	Parent=EVM0014528.1
Contig00826	igv_manual	CDS	15532	15614	.	+	.	Parent=EVM0014528.1
Contig00826	igv_manual	exon	15532	15614	.	+	.	Parent=EVM0014528.2
Contig00826	igv_manual	CDS	15532	15614	.	+	.	Parent=EVM0014528.2
Contig00826	igv_manual	gene	15897	18884	.	-	.	ID=EVM0023836
Contig00826	igv_manual	mRNA	15897	18884	.	-	.	ID=EVM0023836.1;Parent=EVM0023836
Contig00826	igv_manual	exon	15897	15962	.	-	.	Parent=EVM0023836.1
Contig00826	igv_manual	CDS	15897	15962	.	-	.	Parent=EVM0023836.1
Contig00826	igv_manual	mRNA	15897	18884	.	-	.	ID=EVM0023836.2;Parent=EVM0023836
Contig00826	igv_manual	exon	15897	15962	.	-	.	Parent=EVM0023836.2
Contig00826	igv_manual	CDS	15897	15962	.	-	.	Parent=EVM0023836.2
Contig00826	igv_manual	exon	16939	17089	.	-	.	Parent=EVM0023836.1
Contig00826	igv_manual	CDS	16939	17089	.	-	.	Parent=EVM0023836.1
Contig00826	igv_manual	exon	16939	17089	.	-	.	Parent=EVM0023836.2
Contig00826	igv_manual	CDS	16939	17089	.	-	.	Parent=EVM0023836.2
Contig00826	igv_manual	exon	18687	18713	.	-	.	Parent=EVM0023836.1
Contig00826	igv_manual	CDS	18687	18713	.	-	.	Parent=EVM0023836.1
Contig00826	igv_manual	exon	18687	18713	.	-	.	Parent=EVM0023836.2
Contig00826	igv_manual	CDS	18687	18713	.	-	.	Parent=EVM0023836.2
Contig00826	igv_manual	exon	18774	18805	.	-	.	Parent=EVM0023836.1
Contig00826	igv_manual	CDS	18774	18805	.	-	.	Parent=EVM0023836.1
Contig00826	igv_manual	exon	18774	18805	.	-	.	Parent=EVM0023836.2
Contig00826	igv_manual	CDS	18774	18805	.	-	.	Parent=EVM0023836.2
Contig00826	igv_manual	exon	18858	18884	.	-	.	Parent=EVM0023836.1
Contig00826	igv_manual	CDS	18858	18884	.	-	.	Parent=EVM0023836.1
Contig00826	igv_manual	exon	18858	18884	.	-	.	Parent=EVM0023836.2
Contig00826	igv_manual	CDS	18858	18884	.	-	.	Parent=EVM0023836.2
Contig00826	igv_manual	gene	19091	19380	.	-	.	ID=EVM0008372
Contig00826	igv_manual	mRNA	19091	19380	.	-	.	ID=EVM0008372.1;Parent=EVM0008372
Contig00826	igv_manual	exon	19091	19271	.	-	.	Parent=EVM0008372.1
Contig00826	igv_manual	CDS	19091	19271	.	-	.	Parent=EVM0008372.1
Contig00826	igv_manual	mRNA	19091	19380	.	-	.	ID=EVM0008372.2;Parent=EVM0008372
Contig00826	igv_manual	exon	19091	19271	.	-	.	Parent=EVM0008372.2
Contig00826	igv_manual	CDS	19091	19271	.	-	.	Parent=EVM0008372.2
Contig00826	igv_manual	exon	19310	19380	.	-	.	Parent=EVM0008372.1
Contig00826	igv_manual	CDS	19310	19380	.	-	.	Parent=EVM0008372.1
Contig00826	igv_manual	exon	19310	19380	.	-	.	Parent=EVM0008372.2
Contig00826	igv_manual	CDS	19310	19380	.	-	.	Parent=EVM0008372.2
Contig00826	igv_manual	gene	23250	23597	.	-	.	ID=EVM0004879
Contig00826	igv_manual	mRNA	23250	23597	.	-	.	ID=EVM0004879.1;Parent=EVM0004879
Contig00826	igv_manual	exon	23250	23366	.	-	.	Parent=EVM0004879.1
Contig00826	igv_manual	CDS	23250	23366	.	-	.	Parent=EVM0004879.1
Contig00826	igv_manual	mRNA	23250	23597	.	-	.	ID=EVM0004879.2;Parent=EVM0004879
Contig00826	igv_manual	exon	23250	23366	.	-	.	Parent=EVM0004879.2
Contig00826	igv_manual	CDS	23250	23366	.	-	.	Parent=EVM0004879.2
Contig00826	igv_manual	exon	23466	23597	.	-	.	Parent=EVM0004879.1
Contig00826	igv_manual	CDS	23466	23597	.	-	.	Parent=EVM0004879.1
Contig00826	igv_manual	exon	23466	23597	.	-	.	Parent=EVM0004879.2
Contig00826	igv_manual	CDS	23466	23597	.	-	.	Parent=EVM0004879.2
Contig00825	igv_manual	gene	2025	4075	.	+	.	ID=EVM0001694
Contig00825	igv_manual	mRNA	2025	4075	.	+	.	ID=EVM0001694.1;Parent=EVM0001694
Contig00825	igv_manual	exon	2025	2135	.	+	.	Parent=EVM0001694.1
Contig00825	igv_manual	CDS	2025	2135	.	+	.	Parent=EVM0001694.1
Contig00825	igv_manual	mRNA	2025	4075	.	+	.	ID=EVM0001694.2;Parent=EVM0001694
Contig00825	igv_manual	exon	2025	2135	.	+	.	Parent=EVM0001694.2
Contig00825	igv_manual	CDS	2025	2135	.	+	.	Parent=EVM0001694.2
Contig00825	igv_manual	exon	2216	2441	.	+	.	Parent=EVM0001694.1
Contig00825	igv_manual	CDS	2216	2441	.	+	.	Parent=EVM0001694.1
Contig00825	igv_manual	exon	2216	2441	.	+	.	Parent=EVM0001694.2
Contig00825	igv_manual	CDS	2216	2441	.	+	.	Parent=EVM0001694.2
Contig00825	igv_manual	exon	4047	4075	.	+	.	Parent=EVM0001694.1
Contig00825	igv_manual	CDS	4047	4075	.	+	.	Parent=EVM0001694.1
Contig00825	igv_manual	exon	4047	4075	.	+	.	Parent=EVM0001694.2
Contig00825	igv_manual	CDS	4047	4075	.	+	.	Parent=EVM0001694.2
Contig00825	igv_manual	gene	16709	17258	.	+	.	ID=EVM0024208
Contig00825	igv_manual	mRNA	16709	17258	.	+	.	ID=EVM0024208.1;Parent=EVM0024208
Contig00825	igv_manual	exon	16709	16748	.	+	.	Parent=EVM0024208.1
Contig00825	igv_manual	CDS	16709	16748	.	+	.	Parent=EVM0024208.1
Contig00825	igv_manual	mRNA	16709	17258	.	+	.	ID=EVM0024208.2;Parent=EVM0024208
Contig00825	igv_manual	exon	16709	16748	.	+	.	Parent=EVM0024208.2
Contig00825	igv_manual	CDS	16709	16748	.	+	.	Parent=EVM0024208.2
Contig00825	igv_manual	exon	16933	17258	.	+	.	Parent=EVM0024208.1
Contig00825	igv_manual	CDS	16933	17258	.	+	.	Parent=EVM0024208.1
Contig00825	igv_manual	exon	16933	17258	.	+	.	Parent=EVM0024208.2
Contig00825	igv_manual	CDS	16933	17258	.	+	.	Parent=EVM0024208.2
Contig00825	igv_manual	gene	18583	24374	.	+	.	ID=EVM0001848
Contig00825	igv_manual	mRNA	18583	24374	.	+	.	ID=EVM0001848.1;Parent=EVM0001848
Contig00825	igv_manual	exon	18583	18760	.	+	.	Parent=EVM0001848.1
Contig00825	igv_manual	CDS	18583	18760	.	+	.	Parent=EVM0001848.1
Contig00825	igv_manual	mRNA	18583	24374	.	+	.	ID=EVM0001848.2;Parent=EVM0001848
Contig00825	igv_manual	exon	18583	18760	.	+	.	Parent=EVM0001848.2
Contig00825	igv_manual	CDS	18583	18760	.	+	.	Parent=EVM0001848.2
Contig00825	igv_manual	exon	18803	19000	.	+	.	Parent=EVM0001848.1
Contig00825	igv_manual	CDS	18803	19000	.	+	.	Parent=EVM0001848.1
Contig00825	igv_manual	exon	18803	19000	.	+	.	Parent=EVM0001848.2
Contig00825	igv_manual	CDS	18803	19000	.	+	.	Parent=EVM0001848.2
Contig00825	igv_manual	exon	19030	19347	.	+	.	Parent=EVM0001848.1
Contig00825	igv_manual	CDS	19030	19347	.	+	.	Parent=EVM0001848.1
Contig00825	igv_manual	exon	19030	19347	.	+	.	Parent=EVM0001848.2
Contig00825	igv_manual	CDS	19030	19347	.	+	.	Parent=EVM0001848.2
Contig00825	igv_manual	exon	23852	24016	.	+	.	Parent=EVM0001848.1
Contig00825	igv_manual	CDS	23852	24016	.	+	.	Parent=EVM0001848.1
Contig00825	igv_manual	exon	23852	24016	.	+	.	Parent=EVM0001848.2
Contig00825	igv_manual	CDS	23852	24016	.	+	.	Parent=EVM0001848.2
Contig00825	igv_manual	exon	24100	24374	.	+	.	Parent=EVM0001848.1
Contig00825	igv_manual	CDS	24100	24374	.	+	.	Parent=EVM0001848.1
Contig00825	igv_manual	exon	24100	24374	.	+	.	Parent=EVM0001848.2
Contig00825	igv_manual	CDS	24100	24374	.	+	.	Parent=EVM0001848.2
Contig00825	igv_manual	gene	29312	30420	.	+	.	ID=EVM0013829
Contig00825	igv_manual	mRNA	29312	30420	.	+	.	ID=EVM0013829.1;Parent=EVM0013829
Contig00825	igv_manual	exon	29312	29388	.	+	.	Parent=EVM0013829.1
Contig00825	igv_manual	CDS	29312	29388	.	+	.	Parent=EVM0013829.1
Contig00825	igv_manual	mRNA	29312	30420	.	+	.	ID=EVM0013829.2;Parent=EVM0013829
Contig00825	igv_manual	exon	29312	29388	.	+	.	Parent=EVM0013829.2
Contig00825	igv_manual	CDS	29312	29388	.	+	.	Parent=EVM0013829.2
Contig00825	igv_manual	exon	30043	30160	.	+	.	Parent=EVM0013829.1
Contig00825	igv_manual	CDS	30043	30160	.	+	.	Parent=EVM0013829.1
Contig00825	igv_manual	exon	30043	30160	.	+	.	Parent=EVM0013829.2
Contig00825	igv_manual	CDS	30043	30160	.	+	.	Parent=EVM0013829.2
Contig00825	igv_manual	exon	30241	30420	.	+	.	Parent=EVM0013829.1
Contig00825	igv_manual	CDS	30241	30420	.	+	.	Parent=EVM0013829.1
Contig00825	igv_manual	exon	30241	30420	.	+	.	Parent=EVM0013829.2
Contig00825	igv_manual	CDS	30241	30420	.	+	.	Parent=EVM0013829.2
Contig00823	igv_manual	gene	11684	14907	.	+	.	ID=EVM0015954
Contig00823	igv_manual	mRNA	11684	14907	.	+	.	ID=EVM0015954.1;Parent=EVM0015954
Contig00823	igv_manual	exon	11684	12478	.	+	.	Parent=EVM0015954.1
Contig00823	igv_manual	CDS	11684	12478	.	+	.	Parent=EVM0015954.1
Contig00823	igv_manual	mRNA	11684	14907	.	+	.	ID=EVM0015954.2;Parent=EVM0015954
Contig00823	igv_manual	exon	11684	12478	.	+	.	Parent=EVM0015954.2
Contig00823	igv_manual	CDS	11684	12478	.	+	.	Parent=EVM0015954.2
Contig00823	igv_manual	exon	14605	14907	.	+	.	Parent=EVM0015954.1
Contig00823	igv_manual	CDS	14605	14907	.	+	.	Parent=EVM0015954.1
Contig00823	igv_manual	exon	14605	14907	.	+	.	Parent=EVM0015954.2
Contig00823	igv_manual	CDS	14605	14907	.	+	.	Parent=EVM0015954.2
Contig00823	igv_manual	gene	28169	31394	.	+	.	ID=EVM0014281
Contig00823	igv_manual	mRNA	28169	31394	.	+	.	ID=EVM0014281.1;Parent=EVM0014281
Contig00823	igv_manual	exon	28169	28963	.	+	.	Parent=EVM0014281.1
Contig00823	igv_manual	CDS	28169	28963	.	+	.	Parent=EVM0014281.1
Contig00823	igv_manual	mRNA	28169	31394	.	+	.	ID=EVM0014281.2;Parent=EVM0014281
Contig00823	igv_manual	exon	28169	28963	.	+	.	Parent=EVM0014281.2
Contig00823	igv_manual	CDS	28169	28963	.	+	.	Parent=EVM0014281.2
Contig00823	igv_manual	exon	31209	31394	.	+	.	Parent=EVM0014281.1
Contig00823	igv_manual	CDS	31209	31394	.	+	.	Parent=EVM0014281.1
Contig00823	igv_manual	exon	31209	31394	.	+	.	Parent=EVM0014281.2
Contig00823	igv_manual	CDS	31209	31394	.	+	.	Parent=EVM0014281.2
Contig00823	igv_manual	gene	38478	41573	.	+	.	ID=EVM0018841
Contig00823	igv_manual	mRNA	38478	41573	.	+	.	ID=EVM0018841.1;Parent=EVM0018841
Contig00823	igv_manual	exon	38478	38698	.	+	.	Parent=EVM0018841.1
Contig00823	igv_manual	CDS	38478	38698	.	+	.	Parent=EVM0018841.1
Contig00823	igv_manual	mRNA	38478	41573	.	+	.	ID=EVM0018841.2;Parent=EVM0018841
Contig00823	igv_manual	exon	38478	38698	.	+	.	Parent=EVM0018841.2
Contig00823	igv_manual	CDS	38478	38698	.	+	.	Parent=EVM0018841.2
Contig00823	igv_manual	exon	38756	39201	.	+	.	Parent=EVM0018841.1
Contig00823	igv_manual	CDS	38756	39201	.	+	.	Parent=EVM0018841.1
Contig00823	igv_manual	exon	38756	39201	.	+	.	Parent=EVM0018841.2
Contig00823	igv_manual	CDS	38756	39201	.	+	.	Parent=EVM0018841.2
Contig00823	igv_manual	exon	39286	39897	.	+	.	Parent=EVM0018841.1
Contig00823	igv_manual	CDS	39286	39897	.	+	.	Parent=EVM0018841.1
Contig00823	igv_manual	exon	39286	39897	.	+	.	Parent=EVM0018841.2
Contig00823	igv_manual	CDS	39286	39897	.	+	.	Parent=EVM0018841.2
Contig00823	igv_manual	exon	39961	40560	.	+	.	Parent=EVM0018841.1
Contig00823	igv_manual	CDS	39961	40560	.	+	.	Parent=EVM0018841.1
Contig00823	igv_manual	exon	39961	40560	.	+	.	Parent=EVM0018841.2
Contig00823	igv_manual	CDS	39961	40560	.	+	.	Parent=EVM0018841.2
Contig00823	igv_manual	exon	40627	41573	.	+	.	Parent=EVM0018841.1
Contig00823	igv_manual	CDS	40627	41573	.	+	.	Parent=EVM0018841.1
Contig00823	igv_manual	exon	40627	41573	.	+	.	Parent=EVM0018841.2
Contig00823	igv_manual	CDS	40627	41573	.	+	.	Parent=EVM0018841.2
Contig00822	igv_manual	gene	37390	37806	.	-	.	ID=EVM0022523
Contig00822	igv_manual	mRNA	37390	37806	.	-	.	ID=EVM0022523.1;Parent=EVM0022523
Contig00822	igv_manual	exon	37390	37581	.	-	.	Parent=EVM0022523.1
Contig00822	igv_manual	CDS	37390	37581	.	-	.	Parent=EVM0022523.1
Contig00822	igv_manual	mRNA	37390	37806	.	-	.	ID=EVM0022523.2;Parent=EVM0022523
Contig00822	igv_manual	exon	37390	37581	.	-	.	Parent=EVM0022523.2
Contig00822	igv_manual	CDS	37390	37581	.	-	.	Parent=EVM0022523.2
Contig00822	igv_manual	exon	37621	37806	.	-	.	Parent=EVM0022523.1
Contig00822	igv_manual	CDS	37621	37806	.	-	.	Parent=EVM0022523.1
Contig00822	igv_manual	exon	37621	37806	.	-	.	Parent=EVM0022523.2
Contig00822	igv_manual	CDS	37621	37806	.	-	.	Parent=EVM0022523.2
Contig00822	igv_manual	gene	43771	45802	.	+	.	ID=EVM0008694
Contig00822	igv_manual	mRNA	43771	45802	.	+	.	ID=EVM0008694.1;Parent=EVM0008694
Contig00822	igv_manual	exon	43771	44195	.	+	.	Parent=EVM0008694.1
Contig00822	igv_manual	CDS	43771	44195	.	+	.	Parent=EVM0008694.1
Contig00822	igv_manual	mRNA	43771	45802	.	+	.	ID=EVM0008694.2;Parent=EVM0008694
Contig00822	igv_manual	exon	43771	44195	.	+	.	Parent=EVM0008694.2
Contig00822	igv_manual	CDS	43771	44195	.	+	.	Parent=EVM0008694.2
Contig00822	igv_manual	exon	45721	45802	.	+	.	Parent=EVM0008694.1
Contig00822	igv_manual	CDS	45721	45802	.	+	.	Parent=EVM0008694.1
Contig00822	igv_manual	exon	45721	45802	.	+	.	Parent=EVM0008694.2
Contig00822	igv_manual	CDS	45721	45802	.	+	.	Parent=EVM0008694.2
Contig00821	igv_manual	gene	17870	23707	.	+	.	ID=EVM0014537
Contig00821	igv_manual	mRNA	17870	23707	.	+	.	ID=EVM0014537.1;Parent=EVM0014537
Contig00821	igv_manual	exon	17870	17974	.	+	.	Parent=EVM0014537.1
Contig00821	igv_manual	CDS	17870	17974	.	+	.	Parent=EVM0014537.1
Contig00821	igv_manual	mRNA	17870	23707	.	+	.	ID=EVM0014537.2;Parent=EVM0014537
Contig00821	igv_manual	exon	17870	17974	.	+	.	Parent=EVM0014537.2
Contig00821	igv_manual	CDS	17870	17974	.	+	.	Parent=EVM0014537.2
Contig00821	igv_manual	mRNA	17870	23707	.	+	.	ID=EVM0014537.3;Parent=EVM0014537
Contig00821	igv_manual	exon	17870	17974	.	+	.	Parent=EVM0014537.3
Contig00821	igv_manual	CDS	17870	17974	.	+	.	Parent=EVM0014537.3
Contig00821	igv_manual	mRNA	17870	23707	.	+	.	ID=EVM0014537.4;Parent=EVM0014537
Contig00821	igv_manual	exon	17870	17974	.	+	.	Parent=EVM0014537.4
Contig00821	igv_manual	CDS	17870	17974	.	+	.	Parent=EVM0014537.4
Contig00821	igv_manual	exon	18616	18879	.	+	.	Parent=EVM0014537.1
Contig00821	igv_manual	CDS	18616	18879	.	+	.	Parent=EVM0014537.1
Contig00821	igv_manual	exon	18616	18879	.	+	.	Parent=EVM0014537.2
Contig00821	igv_manual	CDS	18616	18879	.	+	.	Parent=EVM0014537.2
Contig00821	igv_manual	exon	18616	18879	.	+	.	Parent=EVM0014537.3
Contig00821	igv_manual	CDS	18616	18879	.	+	.	Parent=EVM0014537.3
Contig00821	igv_manual	exon	18616	18879	.	+	.	Parent=EVM0014537.4
Contig00821	igv_manual	CDS	18616	18879	.	+	.	Parent=EVM0014537.4
Contig00821	igv_manual	exon	19017	19408	.	+	.	Parent=EVM0014537.1
Contig00821	igv_manual	CDS	19017	19408	.	+	.	Parent=EVM0014537.1
Contig00821	igv_manual	exon	19017	19408	.	+	.	Parent=EVM0014537.2
Contig00821	igv_manual	CDS	19017	19408	.	+	.	Parent=EVM0014537.2
Contig00821	igv_manual	exon	19017	19408	.	+	.	Parent=EVM0014537.3
Contig00821	igv_manual	CDS	19017	19408	.	+	.	Parent=EVM0014537.3
Contig00821	igv_manual	exon	19017	19408	.	+	.	Parent=EVM0014537.4
Contig00821	igv_manual	CDS	19017	19408	.	+	.	Parent=EVM0014537.4
Contig00821	igv_manual	exon	19533	19751	.	+	.	Parent=EVM0014537.1
Contig00821	igv_manual	CDS	19533	19751	.	+	.	Parent=EVM0014537.1
Contig00821	igv_manual	exon	19533	19751	.	+	.	Parent=EVM0014537.2
Contig00821	igv_manual	CDS	19533	19751	.	+	.	Parent=EVM0014537.2
Contig00821	igv_manual	exon	19533	19751	.	+	.	Parent=EVM0014537.3
Contig00821	igv_manual	CDS	19533	19751	.	+	.	Parent=EVM0014537.3
Contig00821	igv_manual	exon	19533	19751	.	+	.	Parent=EVM0014537.4
Contig00821	igv_manual	CDS	19533	19751	.	+	.	Parent=EVM0014537.4
Contig00821	igv_manual	exon	22193	22345	.	+	.	Parent=EVM0014537.1
Contig00821	igv_manual	CDS	22193	22345	.	+	.	Parent=EVM0014537.1
Contig00821	igv_manual	exon	22193	22345	.	+	.	Parent=EVM0014537.2
Contig00821	igv_manual	CDS	22193	22345	.	+	.	Parent=EVM0014537.2
Contig00821	igv_manual	exon	22193	22345	.	+	.	Parent=EVM0014537.3
Contig00821	igv_manual	CDS	22193	22345	.	+	.	Parent=EVM0014537.3
Contig00821	igv_manual	exon	22193	22345	.	+	.	Parent=EVM0014537.4
Contig00821	igv_manual	CDS	22193	22345	.	+	.	Parent=EVM0014537.4
Contig00821	igv_manual	exon	22524	22608	.	+	.	Parent=EVM0014537.1
Contig00821	igv_manual	CDS	22524	22608	.	+	.	Parent=EVM0014537.1
Contig00821	igv_manual	exon	22524	22736	.	+	.	Parent=EVM0014537.2
Contig00821	igv_manual	CDS	22524	22641	.	+	.	Parent=EVM0014537.2
Contig00821	igv_manual	exon	22524	22608	.	+	.	Parent=EVM0014537.3
Contig00821	igv_manual	CDS	22524	22608	.	+	.	Parent=EVM0014537.3
Contig00821	igv_manual	exon	22524	22736	.	+	.	Parent=EVM0014537.4
Contig00821	igv_manual	CDS	22524	22641	.	+	.	Parent=EVM0014537.4
Contig00821	igv_manual	exon	22638	22736	.	+	.	Parent=EVM0014537.1
Contig00821	igv_manual	CDS	22638	22736	.	+	.	Parent=EVM0014537.1
Contig00821	igv_manual	exon	22638	22736	.	+	.	Parent=EVM0014537.3
Contig00821	igv_manual	CDS	22638	22736	.	+	.	Parent=EVM0014537.3
Contig00821	igv_manual	three_prime_UTR	22642	22736	.	+	.	Parent=EVM0014537.2
Contig00821	igv_manual	three_prime_UTR	22642	22736	.	+	.	Parent=EVM0014537.4
Contig00821	igv_manual	exon	23191	23707	.	+	.	Parent=EVM0014537.1
Contig00821	igv_manual	CDS	23191	23193	.	+	.	Parent=EVM0014537.1
Contig00821	igv_manual	exon	23191	23707	.	+	.	Parent=EVM0014537.3
Contig00821	igv_manual	CDS	23191	23193	.	+	.	Parent=EVM0014537.3
Contig00821	igv_manual	three_prime_UTR	23194	23707	.	+	.	Parent=EVM0014537.1
Contig00821	igv_manual	three_prime_UTR	23194	23707	.	+	.	Parent=EVM0014537.3
Contig00821	igv_manual	exon	23204	23707	.	+	.	Parent=EVM0014537.2
Contig00821	igv_manual	three_prime_UTR	23204	23707	.	+	.	Parent=EVM0014537.2
Contig00821	igv_manual	exon	23204	23707	.	+	.	Parent=EVM0014537.4
Contig00821	igv_manual	three_prime_UTR	23204	23707	.	+	.	Parent=EVM0014537.4
Chr11	igv_manual	gene	45604	46751	.	+	.	ID=EVM0007070
Chr11	igv_manual	mRNA	45604	46751	.	+	.	ID=EVM0007070.1;Parent=EVM0007070
Chr11	igv_manual	exon	45604	45684	.	+	.	Parent=EVM0007070.1
Chr11	igv_manual	CDS	45604	45684	.	+	.	Parent=EVM0007070.1
Chr11	igv_manual	mRNA	45604	46751	.	+	.	ID=EVM0007070.2;Parent=EVM0007070
Chr11	igv_manual	exon	45604	45684	.	+	.	Parent=EVM0007070.2
Chr11	igv_manual	CDS	45604	45684	.	+	.	Parent=EVM0007070.2
Chr11	igv_manual	exon	45884	46052	.	+	.	Parent=EVM0007070.1
Chr11	igv_manual	CDS	45884	46052	.	+	.	Parent=EVM0007070.1
Chr11	igv_manual	exon	45884	46052	.	+	.	Parent=EVM0007070.2
Chr11	igv_manual	CDS	45884	46052	.	+	.	Parent=EVM0007070.2
Chr11	igv_manual	exon	46199	46238	.	+	.	Parent=EVM0007070.1
Chr11	igv_manual	CDS	46199	46238	.	+	.	Parent=EVM0007070.1
Chr11	igv_manual	exon	46199	46238	.	+	.	Parent=EVM0007070.2
Chr11	igv_manual	CDS	46199	46238	.	+	.	Parent=EVM0007070.2
Chr11	igv_manual	exon	46496	46583	.	+	.	Parent=EVM0007070.1
Chr11	igv_manual	CDS	46496	46583	.	+	.	Parent=EVM0007070.1
Chr11	igv_manual	exon	46496	46583	.	+	.	Parent=EVM0007070.2
Chr11	igv_manual	CDS	46496	46583	.	+	.	Parent=EVM0007070.2
Chr11	igv_manual	exon	46683	46751	.	+	.	Parent=EVM0007070.1
Chr11	igv_manual	CDS	46683	46751	.	+	.	Parent=EVM0007070.1
Chr11	igv_manual	exon	46683	46751	.	+	.	Parent=EVM0007070.2
Chr11	igv_manual	CDS	46683	46751	.	+	.	Parent=EVM0007070.2
Chr11	igv_manual	gene	47815	55052	.	+	.	ID=EVM0002235
Chr11	igv_manual	mRNA	47815	55052	.	+	.	ID=EVM0002235.1;Parent=EVM0002235
Chr11	igv_manual	exon	47815	47827	.	+	.	Parent=EVM0002235.1
Chr11	igv_manual	CDS	47815	47827	.	+	.	Parent=EVM0002235.1
Chr11	igv_manual	exon	54393	54641	.	+	.	Parent=EVM0002235.1
Chr11	igv_manual	CDS	54393	54641	.	+	.	Parent=EVM0002235.1
Chr11	igv_manual	exon	54910	55052	.	+	.	Parent=EVM0002235.1
Chr11	igv_manual	CDS	54910	55052	.	+	.	Parent=EVM0002235.1
Chr11	igv_manual	gene	56163	58997	.	+	.	ID=EVM0030573
Chr11	igv_manual	mRNA	56163	58997	.	+	.	ID=EVM0030573.1;Parent=EVM0030573
Chr11	igv_manual	exon	56163	58997	.	+	.	Parent=EVM0030573.1
Chr11	igv_manual	CDS	56163	58997	.	+	.	Parent=EVM0030573.1
Chr11	igv_manual	mRNA	56163	58997	.	+	.	ID=EVM0030573.2;Parent=EVM0030573
Chr11	igv_manual	exon	56163	58997	.	+	.	Parent=EVM0030573.2
Chr11	igv_manual	CDS	56163	58997	.	+	.	Parent=EVM0030573.2
Chr11	igv_manual	gene	85769	129492	.	+	.	ID=EVM0025055
Chr11	igv_manual	mRNA	85769	129492	.	+	.	ID=EVM0025055.1;Parent=EVM0025055
Chr11	igv_manual	exon	85769	86025	.	+	.	Parent=EVM0025055.1
Chr11	igv_manual	CDS	85769	86025	.	+	.	Parent=EVM0025055.1
Chr11	igv_manual	mRNA	85769	129492	.	+	.	ID=EVM0025055.2;Parent=EVM0025055
Chr11	igv_manual	exon	85769	86025	.	+	.	Parent=EVM0025055.2
Chr11	igv_manual	CDS	85769	86025	.	+	.	Parent=EVM0025055.2
Chr11	igv_manual	exon	86140	86422	.	+	.	Parent=EVM0025055.1
Chr11	igv_manual	CDS	86140	86422	.	+	.	Parent=EVM0025055.1
Chr11	igv_manual	exon	86140	86422	.	+	.	Parent=EVM0025055.2
Chr11	igv_manual	CDS	86140	86422	.	+	.	Parent=EVM0025055.2
Chr11	igv_manual	exon	86514	86664	.	+	.	Parent=EVM0025055.1
Chr11	igv_manual	CDS	86514	86664	.	+	.	Parent=EVM0025055.1
Chr11	igv_manual	exon	86514	86664	.	+	.	Parent=EVM0025055.2
Chr11	igv_manual	CDS	86514	86664	.	+	.	Parent=EVM0025055.2
Chr11	igv_manual	exon	98902	99039	.	+	.	Parent=EVM0025055.1
Chr11	igv_manual	CDS	98902	99039	.	+	.	Parent=EVM0025055.1
Chr11	igv_manual	exon	98902	99039	.	+	.	Parent=EVM0025055.2
Chr11	igv_manual	CDS	98902	99039	.	+	.	Parent=EVM0025055.2
Chr11	igv_manual	exon	102280	102342	.	+	.	Parent=EVM0025055.1
Chr11	igv_manual	CDS	102280	102342	.	+	.	Parent=EVM0025055.1
Chr11	igv_manual	exon	102280	102342	.	+	.	Parent=EVM0025055.2
Chr11	igv_manual	CDS	102280	102342	.	+	.	Parent=EVM0025055.2
Chr11	igv_manual	exon	111424	111545	.	+	.	Parent=EVM0025055.1
Chr11	igv_manual	CDS	111424	111545	.	+	.	Parent=EVM0025055.1
Chr11	igv_manual	exon	111424	111545	.	+	.	Parent=EVM0025055.2
Chr11	igv_manual	CDS	111424	111545	.	+	.	Parent=EVM0025055.2
Chr11	igv_manual	exon	119401	119641	.	+	.	Parent=EVM0025055.1
Chr11	igv_manual	CDS	119401	119641	.	+	.	Parent=EVM0025055.1
Chr11	igv_manual	exon	119401	119641	.	+	.	Parent=EVM0025055.2
Chr11	igv_manual	CDS	119401	119641	.	+	.	Parent=EVM0025055.2
Chr11	igv_manual	exon	120338	120549	.	+	.	Parent=EVM0025055.1
Chr11	igv_manual	CDS	120338	120549	.	+	.	Parent=EVM0025055.1
Chr11	igv_manual	exon	120338	120549	.	+	.	Parent=EVM0025055.2
Chr11	igv_manual	CDS	120338	120549	.	+	.	Parent=EVM0025055.2
Chr11	igv_manual	exon	125939	126039	.	+	.	Parent=EVM0025055.1
Chr11	igv_manual	CDS	125939	126039	.	+	.	Parent=EVM0025055.1
Chr11	igv_manual	exon	125939	126039	.	+	.	Parent=EVM0025055.2
Chr11	igv_manual	CDS	125939	126039	.	+	.	Parent=EVM0025055.2
Chr11	igv_manual	exon	127295	127376	.	+	.	Parent=EVM0025055.1
Chr11	igv_manual	CDS	127295	127376	.	+	.	Parent=EVM0025055.1
Chr11	igv_manual	exon	127295	127376	.	+	.	Parent=EVM0025055.2
Chr11	igv_manual	CDS	127295	127376	.	+	.	Parent=EVM0025055.2
Chr11	igv_manual	exon	128925	128986	.	+	.	Parent=EVM0025055.1
Chr11	igv_manual	CDS	128925	128986	.	+	.	Parent=EVM0025055.1
Chr11	igv_manual	exon	128925	128986	.	+	.	Parent=EVM0025055.2
Chr11	igv_manual	CDS	128925	128986	.	+	.	Parent=EVM0025055.2
Chr11	igv_manual	exon	129206	129492	.	+	.	Parent=EVM0025055.1
Chr11	igv_manual	CDS	129206	129347	.	+	.	Parent=EVM0025055.1
Chr11	igv_manual	exon	129206	129492	.	+	.	Parent=EVM0025055.2
Chr11	igv_manual	CDS	129206	129347	.	+	.	Parent=EVM0025055.2
Chr11	igv_manual	three_prime_UTR	129348	129492	.	+	.	Parent=EVM0025055.1
Chr11	igv_manual	three_prime_UTR	129348	129492	.	+	.	Parent=EVM0025055.2
Chr11	igv_manual	gene	132698	137647	.	+	.	ID=EVM0009475
Chr11	igv_manual	mRNA	132698	137647	.	+	.	ID=EVM0009475.1;Parent=EVM0009475
Chr11	igv_manual	exon	132698	132772	.	+	.	Parent=EVM0009475.1
Chr11	igv_manual	CDS	132698	132772	.	+	.	Parent=EVM0009475.1
Chr11	igv_manual	mRNA	132698	137647	.	+	.	ID=EVM0009475.2;Parent=EVM0009475
Chr11	igv_manual	exon	132698	132772	.	+	.	Parent=EVM0009475.2
Chr11	igv_manual	CDS	132698	132772	.	+	.	Parent=EVM0009475.2
Chr11	igv_manual	exon	135289	135414	.	+	.	Parent=EVM0009475.1
Chr11	igv_manual	CDS	135289	135414	.	+	.	Parent=EVM0009475.1
Chr11	igv_manual	exon	135289	135414	.	+	.	Parent=EVM0009475.2
Chr11	igv_manual	CDS	135289	135414	.	+	.	Parent=EVM0009475.2
Chr11	igv_manual	exon	136908	137036	.	+	.	Parent=EVM0009475.1
Chr11	igv_manual	CDS	136908	137036	.	+	.	Parent=EVM0009475.1
Chr11	igv_manual	exon	136908	137036	.	+	.	Parent=EVM0009475.2
Chr11	igv_manual	CDS	136908	137036	.	+	.	Parent=EVM0009475.2
Chr11	igv_manual	exon	137522	137647	.	+	.	Parent=EVM0009475.1
Chr11	igv_manual	CDS	137522	137647	.	+	.	Parent=EVM0009475.1
Chr11	igv_manual	exon	137522	137647	.	+	.	Parent=EVM0009475.2
Chr11	igv_manual	CDS	137522	137647	.	+	.	Parent=EVM0009475.2
Chr11	igv_manual	gene	138740	150897	.	-	.	ID=EVM0018880
Chr11	igv_manual	mRNA	138740	150897	.	-	.	ID=EVM0018880.1;Parent=EVM0018880
Chr11	igv_manual	CDS	138740	138874	.	-	.	Parent=EVM0018880.1
Chr11	igv_manual	exon	138740	138874	.	-	.	Parent=EVM0018880.1
Chr11	igv_manual	mRNA	138740	150897	.	-	.	ID=EVM0018880.2;Parent=EVM0018880
Chr11	igv_manual	CDS	138740	138874	.	-	.	Parent=EVM0018880.2
Chr11	igv_manual	exon	138740	138874	.	-	.	Parent=EVM0018880.2
Chr11	igv_manual	CDS	139354	139578	.	-	.	Parent=EVM0018880.1
Chr11	igv_manual	exon	139354	139578	.	-	.	Parent=EVM0018880.1
Chr11	igv_manual	CDS	139354	139578	.	-	.	Parent=EVM0018880.2
Chr11	igv_manual	exon	139354	139578	.	-	.	Parent=EVM0018880.2
Chr11	igv_manual	CDS	139695	139862	.	-	.	Parent=EVM0018880.1
Chr11	igv_manual	exon	139695	139862	.	-	.	Parent=EVM0018880.1
Chr11	igv_manual	CDS	139695	139862	.	-	.	Parent=EVM0018880.2
Chr11	igv_manual	exon	139695	139862	.	-	.	Parent=EVM0018880.2
Chr11	igv_manual	CDS	150826	150897	.	-	.	Parent=EVM0018880.1
Chr11	igv_manual	exon	150826	150897	.	-	.	Parent=EVM0018880.1
Chr11	igv_manual	CDS	150826	150897	.	-	.	Parent=EVM0018880.2
Chr11	igv_manual	exon	150826	150897	.	-	.	Parent=EVM0018880.2
Chr11	igv_manual	gene	157612	158774	.	+	.	ID=EVM0011489
Chr11	igv_manual	mRNA	157612	158774	.	+	.	ID=EVM0011489.1;Parent=EVM0011489
Chr11	igv_manual	five_prime_UTR	157612	157660	.	+	.	Parent=EVM0011489.1
Chr11	igv_manual	exon	157612	158588	.	+	.	Parent=EVM0011489.1
Chr11	igv_manual	mRNA	157612	158774	.	+	.	ID=EVM0011489.2;Parent=EVM0011489
Chr11	igv_manual	five_prime_UTR	157612	157660	.	+	.	Parent=EVM0011489.2
Chr11	igv_manual	exon	157612	158588	.	+	.	Parent=EVM0011489.2
Chr11	igv_manual	CDS	157661	158588	.	+	.	Parent=EVM0011489.1
Chr11	igv_manual	CDS	157661	158588	.	+	.	Parent=EVM0011489.2
Chr11	igv_manual	exon	158678	158774	.	+	.	Parent=EVM0011489.1
Chr11	igv_manual	CDS	158678	158742	.	+	.	Parent=EVM0011489.1
Chr11	igv_manual	exon	158678	158774	.	+	.	Parent=EVM0011489.2
Chr11	igv_manual	CDS	158678	158742	.	+	.	Parent=EVM0011489.2
Chr11	igv_manual	three_prime_UTR	158743	158774	.	+	.	Parent=EVM0011489.1
Chr11	igv_manual	three_prime_UTR	158743	158774	.	+	.	Parent=EVM0011489.2
Chr11	igv_manual	gene	172564	176930	.	-	.	ID=EVM0001424
Chr11	igv_manual	mRNA	172564	176930	.	-	.	ID=EVM0001424.1;Parent=EVM0001424
Chr11	igv_manual	three_prime_UTR	172564	172710	.	-	.	Parent=EVM0001424.1
Chr11	igv_manual	exon	172564	172857	.	-	.	Parent=EVM0001424.1
Chr11	igv_manual	mRNA	172564	176930	.	-	.	ID=EVM0001424.2;Parent=EVM0001424
Chr11	igv_manual	three_prime_UTR	172564	172710	.	-	.	Parent=EVM0001424.2
Chr11	igv_manual	exon	172564	172857	.	-	.	Parent=EVM0001424.2
Chr11	igv_manual	CDS	172711	172857	.	-	.	Parent=EVM0001424.1
Chr11	igv_manual	CDS	172711	172857	.	-	.	Parent=EVM0001424.2
Chr11	igv_manual	CDS	173447	173488	.	-	.	Parent=EVM0001424.1
Chr11	igv_manual	exon	173447	173488	.	-	.	Parent=EVM0001424.1
Chr11	igv_manual	CDS	173447	173488	.	-	.	Parent=EVM0001424.2
Chr11	igv_manual	exon	173447	173488	.	-	.	Parent=EVM0001424.2
Chr11	igv_manual	CDS	173853	173951	.	-	.	Parent=EVM0001424.1
Chr11	igv_manual	exon	173853	173951	.	-	.	Parent=EVM0001424.1
Chr11	igv_manual	CDS	173853	173951	.	-	.	Parent=EVM0001424.2
Chr11	igv_manual	exon	173853	173951	.	-	.	Parent=EVM0001424.2
Chr11	igv_manual	CDS	174868	174935	.	-	.	Parent=EVM0001424.1
Chr11	igv_manual	exon	174868	174935	.	-	.	Parent=EVM0001424.1
Chr11	igv_manual	CDS	174868	174935	.	-	.	Parent=EVM0001424.2
Chr11	igv_manual	exon	174868	174935	.	-	.	Parent=EVM0001424.2
Chr11	igv_manual	CDS	175014	175110	.	-	.	Parent=EVM0001424.1
Chr11	igv_manual	exon	175014	175110	.	-	.	Parent=EVM0001424.1
Chr11	igv_manual	CDS	175014	175110	.	-	.	Parent=EVM0001424.2
Chr11	igv_manual	exon	175014	175110	.	-	.	Parent=EVM0001424.2
Chr11	igv_manual	CDS	175195	175275	.	-	.	Parent=EVM0001424.1
Chr11	igv_manual	exon	175195	175275	.	-	.	Parent=EVM0001424.1
Chr11	igv_manual	CDS	175195	175275	.	-	.	Parent=EVM0001424.2
Chr11	igv_manual	exon	175195	175275	.	-	.	Parent=EVM0001424.2
Chr11	igv_manual	CDS	175375	175429	.	-	.	Parent=EVM0001424.1
Chr11	igv_manual	exon	175375	175429	.	-	.	Parent=EVM0001424.1
Chr11	igv_manual	CDS	175375	175429	.	-	.	Parent=EVM0001424.2
Chr11	igv_manual	exon	175375	175429	.	-	.	Parent=EVM0001424.2
Chr11	igv_manual	CDS	175653	175909	.	-	.	Parent=EVM0001424.1
Chr11	igv_manual	exon	175653	175909	.	-	.	Parent=EVM0001424.1
Chr11	igv_manual	CDS	175653	175909	.	-	.	Parent=EVM0001424.2
Chr11	igv_manual	exon	175653	175909	.	-	.	Parent=EVM0001424.2
Chr11	igv_manual	CDS	176627	176815	.	-	.	Parent=EVM0001424.1
Chr11	igv_manual	exon	176627	176930	.	-	.	Parent=EVM0001424.1
Chr11	igv_manual	CDS	176627	176815	.	-	.	Parent=EVM0001424.2
Chr11	igv_manual	exon	176627	176930	.	-	.	Parent=EVM0001424.2
Chr11	igv_manual	five_prime_UTR	176816	176930	.	-	.	Parent=EVM0001424.1
Chr11	igv_manual	five_prime_UTR	176816	176930	.	-	.	Parent=EVM0001424.2
Chr11	igv_manual	gene	178861	183042	.	+	.	ID=EVM0022949
Chr11	igv_manual	mRNA	178861	183042	.	+	.	ID=EVM0022949.1;Parent=EVM0022949
Chr11	igv_manual	exon	178861	179671	.	+	.	Parent=EVM0022949.1
Chr11	igv_manual	CDS	178861	179671	.	+	.	Parent=EVM0022949.1
Chr11	igv_manual	mRNA	178861	183042	.	+	.	ID=EVM0022949.2;Parent=EVM0022949
Chr11	igv_manual	exon	178861	179671	.	+	.	Parent=EVM0022949.2
Chr11	igv_manual	CDS	178861	179671	.	+	.	Parent=EVM0022949.2
Chr11	igv_manual	exon	181075	181176	.	+	.	Parent=EVM0022949.1
Chr11	igv_manual	CDS	181075	181176	.	+	.	Parent=EVM0022949.1
Chr11	igv_manual	exon	181075	181176	.	+	.	Parent=EVM0022949.2
Chr11	igv_manual	CDS	181075	181176	.	+	.	Parent=EVM0022949.2
Chr11	igv_manual	exon	183038	183042	.	+	.	Parent=EVM0022949.1
Chr11	igv_manual	CDS	183038	183042	.	+	.	Parent=EVM0022949.1
Chr11	igv_manual	exon	183038	183042	.	+	.	Parent=EVM0022949.2
Chr11	igv_manual	CDS	183038	183042	.	+	.	Parent=EVM0022949.2
Chr11	igv_manual	gene	192454	193709	.	+	.	ID=EVM0024836
Chr11	igv_manual	mRNA	192454	193709	.	+	.	ID=EVM0024836.1;Parent=EVM0024836
Chr11	igv_manual	five_prime_UTR	192454	192454	.	+	.	Parent=EVM0024836.1
Chr11	igv_manual	exon	192454	192515	.	+	.	Parent=EVM0024836.1
Chr11	igv_manual	mRNA	192454	193709	.	+	.	ID=EVM0024836.2;Parent=EVM0024836
Chr11	igv_manual	five_prime_UTR	192454	192454	.	+	.	Parent=EVM0024836.2
Chr11	igv_manual	exon	192454	192515	.	+	.	Parent=EVM0024836.2
Chr11	igv_manual	CDS	192455	192515	.	+	.	Parent=EVM0024836.1
Chr11	igv_manual	CDS	192455	192515	.	+	.	Parent=EVM0024836.2
Chr11	igv_manual	exon	192720	193383	.	+	.	Parent=EVM0024836.1
Chr11	igv_manual	CDS	192720	193383	.	+	.	Parent=EVM0024836.1
Chr11	igv_manual	exon	192720	193383	.	+	.	Parent=EVM0024836.2
Chr11	igv_manual	CDS	192720	193383	.	+	.	Parent=EVM0024836.2
Chr11	igv_manual	exon	193574	193709	.	+	.	Parent=EVM0024836.1
Chr11	igv_manual	CDS	193574	193709	.	+	.	Parent=EVM0024836.1
Chr11	igv_manual	exon	193574	193709	.	+	.	Parent=EVM0024836.2
Chr11	igv_manual	CDS	193574	193709	.	+	.	Parent=EVM0024836.2
Chr11	igv_manual	gene	213808	217121	.	-	.	ID=EVM0011233
Chr11	igv_manual	mRNA	213808	217121	.	-	.	ID=EVM0011233.1;Parent=EVM0011233
Chr11	igv_manual	CDS	213808	214074	.	-	.	Parent=EVM0011233.1
Chr11	igv_manual	exon	213808	214074	.	-	.	Parent=EVM0011233.1
Chr11	igv_manual	mRNA	213808	217121	.	-	.	ID=EVM0011233.2;Parent=EVM0011233
Chr11	igv_manual	CDS	213808	214074	.	-	.	Parent=EVM0011233.2
Chr11	igv_manual	exon	213808	214074	.	-	.	Parent=EVM0011233.2
Chr11	igv_manual	CDS	215339	215594	.	-	.	Parent=EVM0011233.1
Chr11	igv_manual	exon	215339	215594	.	-	.	Parent=EVM0011233.1
Chr11	igv_manual	CDS	215339	215594	.	-	.	Parent=EVM0011233.2
Chr11	igv_manual	exon	215339	215594	.	-	.	Parent=EVM0011233.2
Chr11	igv_manual	CDS	217027	217121	.	-	.	Parent=EVM0011233.1
Chr11	igv_manual	exon	217027	217121	.	-	.	Parent=EVM0011233.1
Chr11	igv_manual	CDS	217027	217121	.	-	.	Parent=EVM0011233.2
Chr11	igv_manual	exon	217027	217121	.	-	.	Parent=EVM0011233.2
Chr11	igv_manual	gene	221223	252173	.	-	.	ID=EVM0002974
Chr11	igv_manual	mRNA	221223	252173	.	-	.	ID=EVM0002974.1;Parent=EVM0002974
Chr11	igv_manual	CDS	221223	221336	.	-	.	Parent=EVM0002974.1
Chr11	igv_manual	exon	221223	221336	.	-	.	Parent=EVM0002974.1
Chr11	igv_manual	mRNA	221223	252173	.	-	.	ID=EVM0002974.2;Parent=EVM0002974
Chr11	igv_manual	CDS	221223	221336	.	-	.	Parent=EVM0002974.2
Chr11	igv_manual	exon	221223	221336	.	-	.	Parent=EVM0002974.2
Chr11	igv_manual	CDS	226145	226832	.	-	.	Parent=EVM0002974.1
Chr11	igv_manual	exon	226145	226832	.	-	.	Parent=EVM0002974.1
Chr11	igv_manual	CDS	226145	226832	.	-	.	Parent=EVM0002974.2
Chr11	igv_manual	exon	226145	226832	.	-	.	Parent=EVM0002974.2
Chr11	igv_manual	CDS	229736	229872	.	-	.	Parent=EVM0002974.1
Chr11	igv_manual	exon	229736	229872	.	-	.	Parent=EVM0002974.1
Chr11	igv_manual	CDS	229736	229872	.	-	.	Parent=EVM0002974.2
Chr11	igv_manual	exon	229736	229872	.	-	.	Parent=EVM0002974.2
Chr11	igv_manual	CDS	234507	234672	.	-	.	Parent=EVM0002974.1
Chr11	igv_manual	exon	234507	234672	.	-	.	Parent=EVM0002974.1
Chr11	igv_manual	CDS	234507	234672	.	-	.	Parent=EVM0002974.2
Chr11	igv_manual	exon	234507	234672	.	-	.	Parent=EVM0002974.2
Chr11	igv_manual	CDS	235115	235272	.	-	.	Parent=EVM0002974.1
Chr11	igv_manual	exon	235115	235272	.	-	.	Parent=EVM0002974.1
Chr11	igv_manual	CDS	235115	235272	.	-	.	Parent=EVM0002974.2
Chr11	igv_manual	exon	235115	235272	.	-	.	Parent=EVM0002974.2
[truncated: 949,482 more rows]
